# Supplementary material for: Two putative glutamate decarboxylases of Streptococcus pneumoniae as possible antigens for the production of anti-GAD65 antibodies leading to type 1 diabetes mellitus
Source: Int Microbiol. 2023 May 8;26(3):675–90. doi: 10.1007/s10123-023-00364-y (PMC10165594; doi:10.1007/s10123-023-00364-y)
Supplement: Supplementary file 2 — Supplementary file2 (XLSX 25 KB) [file 10123_2023_364_MOESM2_ESM.xlsx]

## Sheet: Hoja1
Table S1. S. pneumoniae strains and other bacterial species harboring a gadA-like genea.
Species	Strain	Accession number	Year	Country	Source	Serotypeb	Sequence type	gadASpn allele	Sequence	GadASpn allele	Sequence	Length (aa)
S. pneumoniae	A66 (NCTC 7978)	NZ_LN847353		USA	Not known	3	ST378	1	ATGGAAAATTTTGGATTACTAAACTTAGAAAATAAGGAATATTTTGAGAGGGAATTAATGTCTTTAATTAGTTCTCTTATTGATTGGAAAATTGATAACTCTATCGTTAGACGCTCTAATGATAGACATGAGATTATTGAGATTGCCCCATTACCTAAATCAGGACAAAGATTAAATGATTCTATTAGGTATATTTTGAATACAATTGATAGAAATATAAATTTTTCGAGTAATAAATTTATGGGTTTTCCAGACGCAGGAAATTCATTAGCGGGATTGGCAGCAGCAATAATTGAAGTTTTTCTCCAGCAGAATCTTATAAATAAGGATATTTGCTCACCTATGGGAAGTGAAATTGAAGCAGAAGTTATTATTTGGCTGAGACAAATTTTGGGTTAT…	WP_053039637	MENFGLLNLENKEYFERELMSLISSLIDWKIDNSIVRRSNDRHEIIEIAPLPKSGQRLNDSIRYILNTIDRNINFSSNKFMGFPDAGNSLAGLAAAIIEVFLQQNLINKDICSPMGSEIEAEVIIWLRQILGYSFDDKIYDVTKLGGAVTTGGVMSNTYALMAAKRKYPNKRIVILPDNIGHYSLSYATEWLNLGVEVIYCKTEKYKINQSELSKLLQKYGENVLFIGVYACDSMTSTCEDLEGIYKIVNNYSTDIWLHADACHGFVLVFSEHYKNRIEYLKYFDSCTMDPHKVLWIPYTLSIILMKNTDDFASLSRSNALIMDDPLSFGKTTPFIGSKSYDSLKLWMVMKTLGTQKIGEMAESRIENAKKFYNILSENNAFIMANTDILFSVIFQYTP…	475
	MMC_A01 (A66)	MQSA01000059		USA	Not known	3	ST378	1		WP_053039637
	MMC_A07 (ATCC 6303)	MQRQ01000012			Not known	3	ST378	1		WP_053039637
	MMC_A04 (WU2)	MQRN01000059		USA	Mouse passage of WU1	3	ST378	1		WP_053039637
	GPSC83	CAANNE010000001	2014	South Africa	Blood	3	ST7369	2	ATGGAAAATTTTGGATTACTAAACTTAGAAAATAAGGAATATTTTGAGAGGGAATTAATGTCTTTAATTAGTTCTCTTATTGATTGGAAAATTGATAACTCTATCGTTAGACGCTCTAATGATAGACATGAGATTATTGAGATTGCCCCATTACCTAAATCAGGACAAAGATTAAATGATTCTATTAGGTATATTTTGAATACAATTGATAGAAATATAAATTTTTCGAGTAATAAATTTATGGGTTTTCCAGACGCAGGAAATTCATTAGCGGGATTGGCAGCAGCAATAATTGAAGTTTTTCTCCAGCAGAATCTTATAAATAAGGATATTTGCTCACCTATGGGAAGTGAAATTGAAGCAGAAGTTATTATTTGGCTGAGACGAATTTTGGGTTAT…	VKH37162	MENFGLLNLENKEYFERELMSLISSLIDWKIDNSIVRRSNDRHEIIEIAPLPKSGQRLNDSIRYILNTIDRNINFSSNKFMGFPDAGNSLAGLAAAIIEVFLQQNLINKDICSPMGSEIEAEVIIWLRRILGYSFDDKIYDVTKLGGAVTTGGVMSNTYALMAAKRKYPNKRIVILPDNIGHYSLSYATEWLNLGVEVIYCKTEKYKINQSELSKLLQKYGENVLFIGVYACDSMTSTCEDLEGIYKIVNNYSTDIWLHADACHGFVLVFSEHYKNRIEYLKYFDSCTMDPHKVLWIPYTLSIILMKNTDDFASLSRSNALIMDDPLSFGKTTPFIGSKSYDSLKLWMVMKTLGTQKIGEMVESRIENAKKFYNILSENNAFIMANTDILFSVIFQYTP…	475
	MMC_C04	MQSE01000069	2014	USA	Sputum	(3)	ST260	3	ATGGAAAATTTTGGATTACTAAACTTAGAAAATAAGGAATATTTTGAGAGGGAATTAATGTCTTTAATTAGTTCTCTTATTGATTGGAAAATTGATAACTCTATCGTTAGACGCTCTAATGATAGACATGAGATTATTGAGATTGCCCCATTACCTAAATCAGGACAAAGATTAAATGATTCTATTAGGTATATTTTGAATACAATTGATAGAAATATAAATTTTTCGAGTAATAAATTTATGGGTTTTCCAGACGCAGGAAATTCATTAGCGGGATTGGCAGCAGCAATAATTGAAGTTTTTCTCCAGCAGAATCTTATAAATAAGGATATTTGCTCACCTATGGGAAGTGAAATTGAAGCAGAAGTTATTATTTGGCTGAGACAAATTTTGGGTTAT…	WP_061632578	MENFGLLNLENKEYFERELMSLISSLIDWKIDNSIVRRSNDRHEIIEIAPLPKSGQRLNDSIRYILNTIDRNINFSSNKFMGFPDAGNSLAGLAAAIIEVFLQQNLINKDICSPMGSEIEAEVIIWLRQILGYSFDDKIYDVTKLGGAVTTGGVMSNTYALMAAKRKYPNKRIVILPDNIGHYSLSYATEWLNLGVEVIYCKTEKYKINQSELSKLLQKYGENVLFIGVYACDSMTSTCEDLEGIYKIVNNYSTDIWLHADACHGFVLVFSEHYKNRIEYLKYFDSCTMDPHKVLWIPYTLSIILMKNTDDFASLSRSNALIMDDPLSFGKTTPFIGSKSYDSLKLWMVMKTLGTQKIGEMVESRIENAKKFYNILSENNAFIMANTDILFSVIFQYTP…	475
	MMC_B08	MQRY01000036	2016	USA	Tracheal aspirate	(3)	ST260	3		WP_061632578
	CCUG 6798	LSLM01000002	1977	Sweden	Blood	3	ST232	3		WP_061632578
	SLA467	JACVIL010000001	2017	Denmark	Blood	(3)	ST1377	3		WP_061632578
	2842STDY5881925	FEOW01000003	2006/2012	Netherlands	Blood	(3)	ST260	3		WP_061632578
	2842STDY5753755	FELX01000002	2006/2012	Netherlands	Blood	(3)	ST1377	3		WP_061632578
	2842STDY5643982	FECZ01000002	2006/2012	Netherlands	CSF	(3)	ST16577	3		WP_061632578
	2842STDY5643929	FEBU01000001	2006/2012	Netherlands	CSF	(3)	ST232	3		WP_061632578
	2842STDY5643781	FDYK01000002	2006/2012	Netherlands	CSF	(3)	ST232	3		WP_061632578
	2842STDY5643723	FDXB01000001	2006/2012	Netherlands	CSF	(3)	ST378	3		WP_061632578
	2842STDY5644496	FDRH01000002	2006/2012	Netherlands	CSF	(3)	ST232	3		WP_061632578
	2842STDY5753532	FDOA01000002	2006/2012	Netherlands	Blood	(3)	ST232	3		WP_061632578
	2842STDY5753438	FDKQ01000001	2006/2012	Netherlands	Blood	(3)	ST232	3		WP_061632578
	2842STDY5753402	FDJH01000001	2006/2012	Netherlands	Blood	(3)	ST378	3		WP_061632578
	2842STDY5753227	FDCX01000002	2006/2012	Netherlands	Blood	(3)	ST232	3		WP_061632578
	2842STDY5881924	FCZN01000002	2006/2012	Netherlands	CSF	(3)	ST260	3		WP_061632578
	2842STDY5753107	FCWO01000002	2006/2012	Netherlands	CSF	(3)	ST378	3		WP_061632578
	GPSC83	CAAZUG010000001	2009	Brazil	CSF	3	ST260	3		WP_061632578
	GPSC83	CAAZOE010000003	2008	Brazil	CSF	3	ST232	3		WP_061632578
	GPSC83	CAAZED010000002	2013	Israel	Blood	3	ST260	3		WP_061632578
	GPSC83	CAAYZH010000001	2008	Egypt	CSF	3	ST260	3		WP_061632578
	GPSC83	CAAYYT010000003	2008	Brazil	CSF	3	ST232	3		WP_061632578
	GPSC83	CAAYOO010000004	2008	Gambia	Blood	3	ST260	3		WP_061632578
	GPSC83	CAAYHE010000001	1999	China	Not known	3	ST11931	3		WP_061632578
	GPSC83	CAAVYF010000001	2010	China	Not known	3	ST6014	3		WP_061632578
	GPSC83	CAAUDN010000003	2013	Gambia	Blood	3	ST260	3		WP_061632578
	GPSC83	CAATLG010000001	2012	Poland	Blood	3	ST1377	3		WP_061632578
	GPSC83	CAASQR010000004	2011	Poland	Blood	3	ST1377	3		WP_061632578
	GPSC83	CAARWM010000004	2010	Gambia	Np	3	ST260	3		WP_061632578
	GPSC83	CAARET010000002	2012	Gambia	Blood	3	ST260	3		WP_061632578
	GPSC83	CAAQYD010000003	2012	South Africa	Np	3	ST369	3		WP_061632578
	GPSC83	CAANVC010000004	2011	South Africa	Pleural fluid	3	ST7369	3		WP_061632578
	GPSC83	CAANFN010000001	2006	South Africa	Blood	3	ST378	3		WP_061632578
	GPSC83	CAALYP010000002	2011	Senegal	CSF	3	ST260	3		WP_061632578
	SPNA45	NC_018594			Horse	3	ST6934	4	ATGGAAAATTTTGGATTACTAAACTTAGAAAATAAGGAATATTTTGAGAGGGAATTAATGTCTTTAATTAGTTCTCTTATTGATTGGAAAACTGATAACTCTATCGTTAGACGCTCTAATGATAGACATGAGATTATTGAGATTGCCCCATTACCTAAATCAGGACAAAGATTAAATGATTCTATTAGGTATATTTTGAATACAATTGATAGAAATATAAATTTTTCGAGTAATAAATTTATGGGTTTTCCAGACGCAGGAAATTCATTAGCGGGATTGGCAGCAGCAATAATTGAAGTTTTTCTCCAGCAGAATCTTATAAATAAGGATATTTGCTCACCTATGGGAAGTGAAATTGAAGCAGAAGTTATTATTTGGCTGAGACAAATTTTGGGTTAT…	WP_000427013	MENFGLLNLENKEYFERELMSLISSLIDWKTDNSIVRRSNDRHEIIEIAPLPKSGQRLNDSIRYILNTIDRNINFSSNKFMGFPDAGNSLAGLAAAIIEVFLQQNLINKDICSPMGSEIEAEVIIWLRQILGYSFDDKIYDVTKLGGAVTTGGVMSNTYALMAAKRKYPNKRIVILPDNIGHYSLSYATEWLNLGVEVIYCKTEKYKINQSELSKLLQKYGENVLFIGVYACDSMTSTCEDLEGIYKIVNNYSTDIWLHADACHGFVLVFSEHYKNRIEYLKYFDSCTMDPHKVLWIPYTLSIILMKNTDDFASLSRSNALIMDDPLSFGKTTPFIGSKSYDSLKLWMVMKTLGTQKIGEMVESRIENAKKFYNILSENNAFIMANTDILFSVIFQYTP…	475
								gadASco allele	Sequence	GadASco allele	Sequence
S. constellatus subsp. pharyngis	FDAARGOS_1208T (DSM 17475)	NZ_CP069558		United Kingdom	Human throat			1	ATGAAAAATTTTGAATTACTAAACTTAGAAAATAAGGAATATTTTGAGAGGGAATTAATGTCTTTAATTAGTTCTCTTATTGATTGGAAAACTGATAACTCTATCGTTAGACGCTCTAATGATAGACATGAGATTATTGAGATTACCGCATTACCTAAATCAGGACAAAGATTAGATGATACTATTAGGTATATTTTGAATACAATTGATAGAAATATAAATTTTTCGAGTAATAAATTTATGGGTTTTCCAGATGCAGGAAATTCATTAGCGGGGTTGGCAGCAGCAATAATTGAAGTTTTTCTCCAACAGAATCTTATAAATAAGGATATTTGCTCACCTATGGGGAGTGAAATTGAAGCAGAAGTTATTATTTGGCTGAGACAAATTTTGGGTTAT…	WP_006268607	MKNFELLNLENKEYFERELMSLISSLIDWKTDNSIVRRSNDRHEIIEITALPKSGQRLDDTIRYILNTIDRNINFSSNKFMGFPDAGNSLAGLAAAIIEVFLQQNLINKDICSPMGSEIEAEVIIWLRQILGYSFDDKIYDVTKLGGAVTTGGVMSNTYALMAAKRKYPNKRIVILPDNIGHYSLSYATEWLNLGVEVIYCKTEKYKINQSELSKLLQKYGENVLFIGVYACDSMTSTCEDLEGIYKIVNNYSTDIWLHADACHGFVLGFSEHYKHRVEYLKYFDSCTMDPHKVLWIPYTLSIILMKNTDDFASLSRSNALIMDDPLSFGKTTPFIGSKSYDSLKLWMVMKTLGTQKIGEMVESRIENAKKFYNIMSENNAFIMANKDILFSVIFQYTP…	475
	C818	NC_022245		Canada	Sputum			1		WP_006268607		475
	C1050	NC_022238		Canada	Sputum			1		WP_006268607		475
	C232	NC_022236		Canada	Sputum			1		WP_006268607		475
	15/01/28	BHYU01000001	2015	Japan	Pus of pyothorax			1		WP_006268607		475
	SK1060T (= CCUG 46377)	AFUP01000006			Human throat			1		WP_006268607		475
	CCUG 46377T	BASX01000003		United Kingdom	Human throat			1		WP_006268607		475
S. constellatus subsp. viborgensis	FDAARGOS_1015T (DSM 25819)	NZ_CP066055	2006	Denmark	Human throat			1		WP_006268607		475
								gadASag allele	Sequence	GadASag allele	Sequence
S. agalactiae	NNA047	NZ_NAVW01000012			Human			1	TTGGAAACGAATTTGCTAACTAAAGAGAATAAAAACTATTTTGAAAATGAAATAAATAAATTGGTTAATCAATTAATTAATTGGAAAGTTAATAATACTCAAGTCCACGATAATTGTGAACTAAATAATTTCATTAACCTTGAACCTATACCGCAAAAAGGTCAAGAATTAAATGACAGTATAAAAACTGTAATTAATTCGTTAGGGAAAAACATAAATTTTTCAAGTACTACATTTATGGGATTTCCAGATTCAGGTAATTCGTTACCTGGATTAATAGGTGGAATTATTGAAGTATTTTTACAACAAAATCTAATTAATAAAGACATATGCTCTCCATGGGCAACAGAGATTGAAGCAAATGTAATAAATTGGTTACGTTCATCAAATGGTTATACT…	WP_161515422	METNLLTKENKNYFENEINKLVNQLINWKVNNTQVHDNCELNNFINLEPIPQKGQELNDSIKTVINSLGKNINFSSTTFMGFPDSGNSLPGLIGGIIEVFLQQNLINKDICSPWATEIEANVINWLRSSNGYTSESIINDVTQLGGAVTTGGVMSNTYALMAAKKKYPYKNIVILPDNIGHYSLSYATEWLNLDVEIIYCKTYKYRIDKNYLQKLIDKYGNRIMFIGVYACDSMTSTCEDLKGIYELIKENNLETWIHCDACHGFVLNFSTEYKNKVSYLSKFDSCTLDPHKVLWLPYTMSVILMKNPDDFARLSRGASLIMDDPLSFGKTTPFIGSKSFDSLKLWMVMKTIGVQNLGEMIEKRIKNAKYFYEKITNSDHFSVENDEIIYSVIFQYLPL…	477
	NNA022	NZ_NAXQ01000011			Human			1		WP_161515422		477
	1379	JABGKO010000054	2015	China	Human (wound swab)			1		WP_161515422		477
	741	JABGKY010000058.1	2014	China	Human (high vaginal swab)			1		WP_161515422		477
								gadALde allele	Sequence	GadALde allele	Sequence
L. delbrueckii subsp. lactis	DSM 20072T	CP022988			Emmental cheese			1	ATGAAAAATAACGATCTACTTTCAGAAGGGAATAAAGTAGAATTTGAAAGAGATTTGAATCAATTCATAAGGAAACTAATTGATTGGAAGACAGATAGTTCTTTGGTGCATAGAGCTGACGACCTTAATACCACCATAAGCACGGATGCCTTGCCACTCGGTGGGCAGTCGCTAGATGACTCTATTGAAGAATTAGTTGGTTCGCTTGATCGAAATATAAACTTTTCTAGCAAAAAGTTTATGGGCTTCCCAGATTGTGGGAATTCATTAGCCGGACTAGCAGGGGCAGTCGCTGAGGTATTTTTACAGCAAAATCTGATTAATAAGGATATTTGCTCACCAATGGGGACAGAAGTTGAGGCTGATGTACTTAATTGGTTGAGGGAATTGATAGGATAC…	WP_003617060	MKNNDLLSEGNKVEFERDLNQFIRKLIDWKTDSSLVHRADDLNTTISTDALPLGGQSLDDSIEELVGSLDRNINFSSKKFMGFPDCGNSLAGLAGAVAEVFLQQNLINKDICSPMGTEVEADVLNWLRELIGYAVNNKLTDVSQLGGAVTTGGVMSNTYALMAAARKYPDKKIVILPNNIGHYSLSYATEWLNLDVKVVYCKTKQYRLDQVELKRLLHFYGESVLFVGVYACDLMTSTCEDLEGVYHVVKEVENDIWLHADACHGFALSFSDAYRSKVTYLRHYDSCTMDPHKVMWLPYTLSVVLMKNADDFGTLSRTNALIMDDTLSFGKTTPFIGSKPYDSLKLWMVMKTLGVHEIGEMVEARISNADLFYAILNSDINFYVGNDDILFSVIFQYVP…	473
	lactis1	LS991409		Greece	Greek Kasseri cheese			2	ATGAAAAATAACGATCTACTTTCAGAAGGGAATAAAGTAGAATTTGAAAGAGATTTGAATCAATTCATAAGGAAACTAATTGATTGGAAGACAGATAGTTCTTTGGTGCATAGAGCTGACGACCTTAATACCACCATAAGCACGGATGCCTTGCCACTCGGTGGGCAGTCGCTAGATGACTCTATTGAAGAATTAGTTGGTTCGCTTGATCGAAATATAAACTTTTCTAGCAAAAAGTTTATGGGCTTCCCAGATTGTGGGAATTCATTAGCCGGACTAGCAAGGGCAGTCGCTGAGGTATTTTTACAGCAAAATCTGATTAATAAGGATATTTGCTCACCAATGGGGACAGAAGTTGAGGCTGATGTACTTAATTGGTTGAGGGAATTGATAGGATAC…	SUY97146	MKNNDLLSEGNKVEFERDLNQFIRKLIDWKTDSSLVHRADDLNTTISTDALPLGGQSLDDSIEELVGSLDRNINFSSKKFMGFPDCGNSLAGLARAVAEVFLQQNLINKDICSPMGTEVEADVLNWLRELIGYAVNNKLTDVSQLGGAVTTGGVMSNTYALMAAARKYPDKKIVILPNNIGHYSLSYATEWLNLDVKVVYCKTKQYRLDQVELKRLLHFYGESVLFVGVYACDSMTSTCEDLEGVYHVVKEVENDIWLHADACHGFALSFSDAYRSKVTYLRHYDSCTMDPHKVMWLPYTLSVVLMKNADDFGTLSRTNALIMDDPLSFGKTTPFIGSKPYDSLKLWMVMKTLGVHEIGEMVEARISNADLFYAILNSDINFYVGNDDILFSVIFQYVP…	473
	L10	CP049759	2016	Canada	Colon (Bos taurus)			3	ATGAAAAATAACGATCTACTTTCAGAAGGGAATAAAGTAGAATTTGAAAGAGATTTGAATCAATTCATAAGGAAACTAATTGATTGGAAGACAGATAGTTCTTTGGTGCATAGAGCTGACGACCTTAATACCACCATAAGCACGGATGCCTTGCCACTCGGTGGGCAGTCGCTAGATGACTCTATTGAAGAATTAGTTGGTTCGCTTGATCGAAATATAAACTTTTCTAGCAAAAAGTTTATGGGCTTCCCAGATTGTGGGAATTCATTAGCCGGACTAGCAGGGGCAGTCGCTGAGGTATTTTTACAGCAAAATCTGATTAATAAGGATATTTGCTCACCAATGGGGACAGAAGTTGAGGCTGATGTACTTAATTGGTTGAGGGAATTGATAGGATAC…	internal stop
	MAG_rmk202_lde	CP046131		Switzerland	Cheese starter culture			–		Incomplete
	KCTC 3034	CP023139	1999	South Korea	Sour milk			–		Incomplete	WP_231533404	305
	KCCM 34717	CP018215	1999	South Korea	Environment			–		Incomplete	WP_231533404	305
	NWC_2_2	CP031023	2017	Switzerland	Gruyere cheese			–		Incomplete		305
	ME-808	NZ_BNIO01000010	2015	Japan	Raw milk for cow (Bos taurus)			4	ATGAAAAATAACGATCTACTTTCAGAAGGGAATAAAGTAGAATTTGAAAGAGATTTGAATCAATTCATAAGGAAACTAATTGATTGGAAGACAGATAGTTCTTTGGTGCATAGAGCTGACGACCTTAATACCACCATAAGCACGGATGCCTTGCCACTCGGTGGGCAGTCGCTAGATGACTCTATTGAAGAATTAGTTGGTTCGCTTGATCGAAATATAAACTTTTCTAGCAAAAAGTTTATGGGCTTCCCAGATTGTGGGAATTCATTAGCCGGACTAGCAGGGGCAGTCGCTGAGGTATTTTTACAGCAAAATCTGATTAATAAGGATATTTGCTCACCAATGGGGACAGAAGTTGAGGCTGATGTACTTAATTGGTTGAGGGAATTGATAGGATAC…	WP_130183735	MKNNDLLSEGNKVEFERDLNQFIRKLIDWKTDSSLVHRADDLNTTISTDALPLGGQSLDDSIEELVGSLDRNINFSSKKFMGFPDCGNSLAGLAGAVAEVFLQQNLINKDICSPMGTEVEADVLNWLRELIGYAVNNKLTDVSQLGGAVTTGGVMSNTYALMAAARKYPDKKIVILPNNIGHYSLSYATEWLNLDVKVVYCKTKQYRLDQVELKRLLHFYGESVLFVGVYACDSMTSTCEDLEGVYHVVKEVENDIWLHADACHGFALSFSDAYRSKVTYLRHYDSCTMDPHKVMWLPYTLSVVLMKNADDFGTLSRTNALIMDDPLSFGKTTPFIGSKPYDSLKLWMVMKTLGVHEIGEMVEARISNADLFYAILNSDINFYVGNDDILFSVIFQYVP…	473
	FAM 24852	NZ_JAJNSY010000005	2019		Commercial cheese starter culture			4		WP_130183735		473
	FAM 24850	NZ_JAJNTA010000005	2019		Commercial cheese starter culture			4		WP_130183735		473
	FAM 24849	NZ_JAJNTB010000005	2019		Commercial cheese starter culture			4		WP_130183735		473
	NCIMB 700860	NZ_JAJNTL010000068						4		WP_130183735		473
	NCIMB 700820	NZ_JAJNTM010000061						4		WP_130183735		473
	Lb200	NZ_JAMWGL010000004	1988	Rusia	Sour milk			4		WP_130183735		473
	LDELB18P2	NZ_SETI01000091		Italy	Fresh parmesan cheese			5	ATGAAAAATAACGATCTACTTTCAGAAGGGAATAAAGTAGAATTTGAAAGAGATTTGAATCAATTCATAAGGAAACTAATTGATTGGAAGACAGATAGTTCTTTGGTGCATAGAGCTGACGACCTTAATACCACCATAAGCACGGATGCCTTGCCACTCGGTGGGCAGTCGCTAGATGACTCTATTGAAGAATTAGTTGGTTCGCTTGATCGAAATATAAACTTTTCTAGCAAAAAGTTTATGGGCTTCCCAGATTGTGGGAATTCATTAGCCGGACTAGCAGGGGCAGTCGCTGAGGTATTTTTACAGCAAAATCTGATTAATAAGGATATTTGCTCACCAATGGGGACAGAAGTTGAGGCTGATGTACTTAATTGGTTGAGGGAATTGATAGGATAC…	WP_130183735		473
	CIP 110109	NZ_JAJNUK010000069	1976	France				6	ATGAAAAATAACGATCTACTTTCAGAAGGGAATAAAGTAGAATTTGAAAGAGATTTGAATCAATTCATAAGGAAACTAATTGATTGGAAGACAGATAGTTCTTTGGTGCATAGAGCTGACGACCTTAATACCACCATAAGCACGGATGCCTTGCCACTCGGTGGGCAGTCGCTAGATGACTCTATTGAAGAATTAGTTGGTTCGCTTGATCGAAATATAAACTTTTCTAGCAAAAAGTTTATGGGCTTCCCAGATTGTGGGAATTCATTAGCCGGACTAGCAGGGGCAGTCGCTGAGGTATTTTTACAGCAAAATCTGATTAATAAGGATATTTGCTCACCAATGGGGACAGAAGTTGAGGCTGATGTACTTAATTGGTTGAGGGAATGGATAGGATAC…	WP_231526285	MKNNDLLSEGNKVEFERDLNQFIRKLIDWKTDSSLVHRADDLNTTISTDALPLGGQSLDDSIEELVGSLDRNINFSSKKFMGFPDCGNSLAGLAGAVAEVFLQQNLINKDICSPMGTEVEADVLNWLREWIGYAVNNKLTDVSQLGGAVTTGGVMSNTYALMAAARKYPDKKIVILPNNIGHYSLSYATEWLNLDVKVVYCKTKQYRLDQVELKRLLHFYGESVLFVGVYACDSMTSTCEDLEGVYHVVKEVENDIWLHADACHGFALSFSDAYRSKVTYLRHYDSCTMDPHKVMWLPYTLSVVLMKNADDFGTLSRTNALIMDDPLSFGKTTPFIGSKPYDSLKLWMVMKTLGVHEIGEMVEARISNADLFYAILNSDINFYVGNDDILFSVIFQYVP…	473
	NCIMB 8140	NZ_JAJNTS010000015						7	ATGAAAAATAACGATCTACTTTCAGAAGGGAATAAAGTAGAATTTGAAAGAGATTTGAATCAATTCATAAGGAAACTAATTGATTGGAAGACAGATAGTTCTTTGGTGCATAGAGCTGACGACCTTAATACCACCATAAGCACGGATGCCTTGCCACTCGGTGGGCAGTCGCTAGATGACTCTATTGAAGAATTAGTTGGTTCGCTTGATCGAAATATAAACTTTTCTAGCAAAAAGTTTATGGGCTTCCCAGATTGTGGGAATTCATTAGCCGGACTAGCAGGGGCAGTCGCTGAGGTATTTTTACAGCAAAAACTGATTAATAAGGATATTTGCTCACCAATGGGGACAGAAGTTGAGGCTGATGTACTTAATTGGTTGAGGGAATTGATAGGATAC…	WP_231539970	MKNNDLLSEGNKVEFERDLNQFIRKLIDWKTDSSLVHRADDLNTTISTDALPLGGQSLDDSIEELVGSLDRNINFSSKKFMGFPDCGNSLAGLAGAVAEVFLQQKLINKDICSPMGTEVEADVLNWLRELIGYAVNNKLTDVSQLGGAVTTGGVMSNTYALMAAARKYPDKKIVILPNNIGHYSLSYATEWLNLDVKVVYCKTKQYRLDQVELKRLLHFYGESVLFVGVYACDSMTSTCEDLEGVYHVVKEVENDIWLHADACHGFALSFSDAYRSKVTYLRHYDSCTMDPHKVMWLPYTLSVVLMKNADDFGTLSRTNALIMDDPLSFGKTTPFIGSKPYDSLKLWMVMKTLGVHEIGEMVEARISNADLFYAILNSDINFYVGNDDILFSVIFQYVP…	473
	NCIMB 702465	NZ_JAJNTI010000004						8	ATGAAAAATAACGATCTACTTTCAGAAGGGAATAAAGTAGAATTTGAAAGAGATTTGAATCAATTCATAAGGAAACTAATTGATTGGAAGACAGATAGTTCTTTGGTGCATAGAGCTGACGACCTTAATACCACCATAAGCACGGATGCCTTGCCACTCGGTGGGCAGTCGCTAGATGACTCTATTGAAGAATTAGTTGGTTCGCTTGATCGAAATATAAACTTTTCTAGCAAAAAGTTTATGGGCTTCCCAGATTGTGGGAATTCATTAGCCGGACTAGCAGGGGCAGTCGCTGAGGTATTTTTACAGCAAAATCTGATTAATAAGGATATTTGCTCACCAATGGGGACAGAAGTTGAGGCTGATGTACTTAATTGGTTGAGGGAATTGATAGGATAC…	WP_231547868	MKNNDLLSEGNKVEFERDLNQFIRKLIDWKTDSSLVHRADDLNTTISTDALPLGGQSLDDSIEELVGSLDRNINFSSKKFMGFPDCGNSLAGLAGAVAEVFLQQNLINKDICSPMGTEVEADVLNWLRELIGYAVNNKLTDVSQLGGAVTTGGVMSNTYALMAAARKYPDKKIVILPNNIGHYSLSYATEWLNLDVKVVYCKTKQYRLDQVELKRLLHFYGESVLFVGVYACDSMTSTCEDLEGVYHVVKEVENDIWLHADACHGFALSFSDAYRSKVTYLRHYDSCTMDPHKVMWLPYTLSVVLMKNADDFGTLSRTNALIMDDPLSFGKTTPFIGSKPYDSLKLWMVMKTLGVHEIGEMVEARISNDDLFYAILNSDINFYVGNDDILFSVIFQYVP…	473
	CIRM-BIA 207	NZ_RISC01000185	1963	France	Artisanal lactic starter			8		WP_231547868		473
	NCIMB 702467	NZ_JAJNTG010000030		Sweden				9	ATGAAAAATAACGATCTACTTTCAGAAGGGAATAAAGTAGAATTTGAAAGAGATTTGAATCAATTCATAAGGAAACTAATTGATTGGAAGACAGATAGTTCTTTGGTGCATAGAGCTGACGACCTTAATACCACCATAAGCACGGATGCCTTGCCACTCGGTGGGCAGTCGCTAGATGACTCTATTGAAGAATTAGTTGGTTCGCTTGATCGAAATATAAACTTTTCTAGCAAAAAGTTTATGGGCTTCCCAGATTGTGGGAATTCATTAGCCGGACTAGCAGGGGCAGTCGCTGAGGTATTTTTACAGCAAAATCTGATTAATAAGGATATTTGCTCACCAATGGGGACAGAAGTTGAGGCTGATGTACTTAATTGGTTGAGGGAATTGATAGTATAC…	WP_231543776	MKNNDLLSEGNKVEFERDLNQFIRKLIDWKTDSSLVHRADDLNTTISTDALPLGGQSLDDSIEELVGSLDRNINFSSKKFMGFPDCGNSLAGLAGAVAEVFLQQNLINKDICSPMGTEVEADVLNWLRELIVYAVNNKLTDVSQLGGAVTTGGVMSNTYALMAAARKYPDKKIVILPNNIGHYSLSYATEWLNLDVKVVYCKTKQYRLDQVELKRLLHFYGESVLFVGVYACDSMTSTCEDLEGVYHVVKEVENDIWLHADACHGFALSFSDAYRSKVTYLRHYDSCTMDPHKVMWLPYTLSVVLMKNADDFGTLSRTNALIMDDPLSFGKTTPFIGSKPYDSLKLWMVMKTLGVHEIGEMVEARISNADLFYAILNSDINFYVGNDDILFSVIFQYVP…	473
	NCIMB 700280	NZ_JAJNTN010000003						9		WP_231543776		473
	FAM 18834	NZ_JAJNVI010000104	2005	Switzerland				–		Partial	WP_207563456	335
L. delbrueckii subsp. bulgaricus	ST7	NZ_JAKNNU010000121	2019	Canada	Food starter culture 1			4		WP_130183735		473
L. delbrueckii subsp. delbrueckii	DSM 20074T = JCM 1012	CP018615	2016	South Korea	Environment			–		Incomplete	WP_230844827/WP_230844828	195/292
a Complete (or near-complete) assembly level genomes are highlighted in green.
b Numbers in parentheses indicate a predicted serotype based on nucleotide sequence of the cps locus.
