# Supplementary material for: Two putative glutamate decarboxylases of Streptococcus pneumoniae as possible antigens for the production of anti-GAD65 antibodies leading to type 1 diabetes mellitus
Source: Int Microbiol. 2023 May 8;26(3):675–90. doi: 10.1007/s10123-023-00364-y (PMC10165594; doi:10.1007/s10123-023-00364-y)
Supplement: Supplementary file 3 — Supplementary file3 (XLSX 137 KB) [file 10123_2023_364_MOESM3_ESM.xlsx]

## Sheet: Hoja1
Table S2. S. pneumoniae strains and other bacterial species harboring a gadB-like genea.
Species	Strain	Accession number	Year	Country	Source	Serotype	Sequence type	gadBSpn allele	Sequence	GadBSpn allele	Sequence	Length (aa)
S. pneumoniae	Pnumococcus38b	WNHV01000039		Hungary	Not known	38		1	ATGGATAATGAAAACGAAATTTCAAAGTTTTTTCTGAGTTCAGAAAATGTAAAAGATATGAAAACTATCGCAAATGACATTTTAAATATGGGGTTGGATTTTAAATTAAGCGAAAAAGTTTCTCAGAAAAAAATGAAAGAACACGATGATTTAAATTTTCTCAGCTTAGAAGAGAGTATAGACAATCTTCCGCAACTTTTGGAAGAATTCAGGGAAAAAGTAATTCCTTACTGTACAAATTTTTCTTCCCCTAATTTTATGGGTTTTCCTGACTCAGGAAATTCATTAGGCGGTCTTTCAGGTAGTTTGCTTAGTGATTTATTACAGCAAAATTTGATTAATGCATCTTTTTGCGCTCCCGTTGCTACTATTATGGAAATAAATGTAATCCAGTGGTTA…	WP_000368300	MDNENEISKFFLSSENVKDMKTIANDILNMGLDFKLSEKVSQKKMKEHDDLNFLSLEESIDNLPQLLEEFREKVIPYCTNFSSPNFMGFPDSGNSLGGLSGSLLSDLLQQNLINASFCAPVATIMEINVIQWLRKVLGYSTSDVHNIMEVGGIVTYGGTGSNSTAMLLARENKDGNTLELGVRNPRNYKVIVPKGIGHYSIASSLKWLGLGNNIIEVPTENYRYNLKKLREALINHSNEIMAVVAYAGDSRTMTIDNLSEVADLVKTLTPNVWLHCDACHGFSLAFSKKYKDRIKGIEKFDSISTDPHKVLGIPYCISVLLVKTPQSLNLIHSQSDLIMNENLALGQTTPFLGSKSWISLKLWLVAKHLGSEKIGAMVDKRIELTNYLQDLILKSSKLI…	501
	Pnumococcus15cb	WNHL01000002		Hungary	Not known	15C		1		WP_000368300
	Pnumococcus 15cb	WNHK01000015		Hungary	Not known	15C		1		WP_000368300
	NTPn 177	VMVM01000234	2012	South Africa	Np			1		WP_000368300
	NCTC 12140	UHGR01000001	1900/1987		Not known			1		WP_000368300
	NCTC 11897	UHGI01000001	1900/1986		Not known			1		WP_000368300
	M17868	QQJJ01000010			Not known			1		WP_000368300
	Spn_999	NQWA01000004	2013	Russia	Np			1		WP_000368300
	CCUG 69381	MNBH01000023	1993	France	Not known	9V	ST156	1		WP_000368300
	CCUG 36618	MAVR01000026	1996	Sweden	Blood	9V		1		WP_000368300
	2245STDY6178826 (GPSC53)	LR216061	1997	China	Clinical specimen	19A	ST847	1		WP_000368300
	GPSC38 (2245STDY5605669)	LR216017	1998	Gambia	Blood	38	ST310	1		WP_000368300
	HAC 39-1996	JAIWII010000005	1996	USA	Eye			1		WP_000368300
	S307	JAHMMC010000011	2018	USA	Np	35B	ST156	1		WP_000368300
	S312	JAHMMB010000012	2018	USA	Np	35B	ST156	1		WP_000368300
	S329	JAHMLZ010000011	2018	USA	Np	35B	ST156	1		WP_000368300
	S399	JAHMLR010000015	2018	USA	Np	35B	ST156	1		WP_000368300
	S440	JAHMLL010000014	2019	USA	Np	35B	ST156	1		WP_000368300
	S550	JAHMLE010000011	2018	USA	Np	35B	ST156	1		WP_000368300
	S553	JAHMLD010000014	2018	USA	Np	35B	ST156	1		WP_000368300
	S397	JAHMKK010000014	2018	USA	Np	35B		1		WP_000368300
	S813	JAHMKJ010000012	2019	USA	Np	35B	ST14687	1		WP_000368300
	13-35	JAGFAS010000082	2014	USA	Eye	38	ST393	1		WP_000368300
	SP106	JAFEML010000011	2019	Malaysia	Blood			1		WP_000368300
	SLA042	JACVIQ010000012	2017	Denmark	Blood			1		WP_000368300
	SLA789	JACVIP010000041	2018	Denmark	Blood			1		WP_000368300
	20833	JACBQL010000022	2017	China	Ascites			1		WP_000368300
	3063STDY5801813	FZEC01000013	2013	United Kingdom	Np	24F	ST162	1		WP_000368300
	3063STDY5801812	FZEA01000007	2013	United Kingdom	Np	24B	ST162	1		WP_000368300
	3063STDY5801774	FZCN01000027	2013	United Kingdom	Np	38	ST393	1		WP_000368300
	3063STDY5801713	FZAY01000035	2012	United Kingdom	Np	38	ST393	1		WP_000368300
	3063STDY5861102	FYZM01000017	2012	United Kingdom	Np	24F	ST162	1		WP_000368300
	3063STDY5801675	FYZF01000002	2011	United Kingdom	Np	15B	ST162	1		WP_000368300
	UoS5193	FYXT01000003	2011	United Kingdom	Np	19A	ST162	1		WP_000368300
	UoS5068	FYWJ01000037	2010	United Kingdom	Np	38	ST393	1		WP_000368300
	UoS4245	FYTL01000033	2010	United Kingdom	Np	38	ST393	1		WP_000368300
	UoS4246	FYTG01000006	2010	United Kingdom	Np	38	ST393	1		WP_000368300
	UoS3299	FYRB01000020	2009	United Kingdom	Np	19F	ST162	1		WP_000368300
	UoS3258	FYQF01000031	2009	United Kingdom	Np	38	ST393	1		WP_000368300
	UoS3234	FYPO01000031	2009	United Kingdom	Np	38	ST393	1		WP_000368300
	UoS3156	FYPA01000032	2009	United Kingdom	Np	38	ST393	1		WP_000368300
	UoS2240	FYLM01000020	2008	United Kingdom	Np	19F	ST162	1		WP_000368300
	UoS0289	FYIM01000019	2007	United Kingdom	Np	19F	ST162	1		WP_000368300
	UoS0284	FYIH01000035	2007	United Kingdom	Np	38	ST393	1		WP_000368300
	UoS0288	FYIF01000017	2007	United Kingdom	Np	19F	ST162	1		WP_000368300
	UoS0315	FYIA01000034	2007	United Kingdom	Np	38	ST393	1		WP_000368300
	UoS0257	FYHX01000012	2007	United Kingdom	Np	19F	ST162	1		WP_000368300
	UoS0233	FYHJ01000017	2007	United Kingdom	Np	19F	ST162	1		WP_000368300
	UoS0221	FYGY01000016	2007	United Kingdom	Np	19F	ST162	1		WP_000368300
	UoS0196	FYGW01000003	2007	United Kingdom	Np	9V	ST162	1		WP_000368300
	UoS0176	FYGU01000007	2007	United Kingdom	Np	9V	ST162	1		WP_000368300
	UoS0094	FYGS01000031	2006	United Kingdom	Np	38	ST310	1		WP_000368300
	UoS0014	FYGL01000001	2006	United Kingdom	Np	9V	ST162	1		WP_000368300
	UoS0049	FYFN01000021	2006	United Kingdom	Np	19F	ST162	1		WP_000368300
	Hermans-565	FXYK01000024			Not known			1		WP_000368300
	Hermans-934	FWWD01000065			Not known			1		WP_000368300
	PMEN-3 (GPSC6)	FWTF01000025			Not known	9V	ST156	1		WP_000368300
	PMEN-19 (GPSC8)	FWSM01000070			Not known	5	ST289	1		WP_000368300
	Hermans-458	FWSH01000003			Not known			1		WP_000368300
	Hermans-1180	FWSE01000028			Not known			1		WP_000368300
	Hermans-387	FWQC01000047			Not known			1		WP_000368300
	A34292	FIYW01000018		Malawi	Blood	9A		1		WP_000368300
	D55377	FIYI01000004		Malawi	Blood	5		1		WP_000368300
	C15085X	FIYG01000005		Malawi	CSF	5		1		WP_000368300
	B16728	FIYA01000018		Malawi	CSF	5		1		WP_000368300
	D48490	FIXY01000009		Malawi	Blood	5		1		WP_000368300
	A29101	FIXV01000006		Malawi	Blood	5		1		WP_000368300
	2245STDY5982765 (GPSC38)	FHWC02000023	2009	USA	Blood	38	ST393	1		WP_000368300
	2245STDY5982741 (GPSC6)	FHVF02000005	2009	USA	Blood	19A	ST10834	1		WP_000368300
	2245STDY5982732 (GPSC6)	FHUV02000012	2009	USA	Blood	19A	ST156	1		WP_000368300
	2245STDY5982512 (GPSC38)	FHUH02000031	2008	USA	Blood	38	ST393	1		WP_000368300
	2245STDY5982504 (GPSC38)	FHUA02000029	2008	USA	Blood	38	ST393	1		WP_000368300
	2245STDY5819634 (GPSC38)	FHTI02000031	2012	USA	Blood	38	ST393	1		WP_000368300
	2245STDY5819618 (GPSC6)	FHSZ02000014	2012	USA	Blood	35B	ST156	1		WP_000368300
	2245STDY5819547 (GPSC6)	FHQZ02000006	2012	USA	Blood	15B/C	ST608	1		WP_000368300
	2245STDY5819540 (GPSC6)	FHQT02000009	2012	USA	Blood	15B/C	ST162	1		WP_000368300
	2245STDY5819528 (GPSC38)	FHQI02000028	2012	USA	Blood	38	ST393	1		WP_000368300
	2245STDY5819513 (GPSC38)	FHPZ02000028	2012	USA	Blood	38	ST393	1		WP_000368300
	2245STDY5819511 (GPSC38)	FHPY02000030	2012	USA	Blood	38	ST393	1		WP_000368300
	2245STDY5819510 (GPSC38)	FHPX02000028	2012	USA	Blood	38	ST393	1		WP_000368300
	2245STDY5819507 (GPSC38)	FHPT02000030	2012	USA	Blood	38	ST393	1		WP_000368300
	2245STDY5819491 (GPSC38)	FHPH02000031	2012	USA	Blood	38	ST393	1		WP_000368300
	2245STDY5819486 (GPSC38)	FHPD02000033	2012	USA	Blood	38	ST393	1		WP_000368300
	2245STDY5819469 (GPSC6)	FHOW02000004	2012	USA	Blood	23B	ST162	1		WP_000368300
	2245STDY5804509	FHNV01000029	2009	USA	Blood	38		1		WP_000368300
	2245STDY5804500 (GPSC6)	FHNO02000005	2009	USA	Blood	19A	ST156	1		WP_000368300
	2245STDY5804474 (GPSC6)	FHMU02000009	2009	USA	Blood	35B	ST10174	1		WP_000368300
	2245STDY5804459	FHMM01000026	2009	USA	Blood	38		1		WP_000368300
	2245STDY5804455	FHMJ01000032	2009	USA	Blood	38		1		WP_000368300
	2245STDY5699119	FHLO01000031	2009	USA	Blood	38		1		WP_000368300
	2245STDY5699108 (GPSC38)	FHLE02000026	2009	USA	Blood	38	ST393	1		WP_000368300
	2245STDY5699101 (GPSC38)	FHKX02000023	2009	USA	Blood	38	ST393	1		WP_000368300
	2245STDY5699050 (GPSC6)	FHJH02000005	2009	USA	Blood	19A	ST156	1		WP_000368300
	2245STDY5609170 (GPSC6)	FHIQ02000007	2009	USA	Blood	19A	ST4026	1		WP_000368300
	2245STDY5609137 (GPSC6)	FHHR02000008	2009	USA	Blood	19A	ST4026	1		WP_000368300
	2245STDY5609098 (GPSC6)	FHHM02000006	2009	USA	Blood	15B/C	ST162	1		WP_000368300
	2245STDY5609019 (GPSC38)	FFUH02000030	2009	USA	Blood	38	ST393	1		WP_000368300
	2245STDY5609008 (GPSC6)	FFTX02000005	2009	USA	Blood	19A	ST156	1		WP_000368300
	2245STDY5608962 (GPSC38)	FFSL02000028	2009	USA	Blood	38	ST393	1		WP_000368300
	2245STDY5608951 (GPSC6)	FFSD02000005	2009	USA	Blood	19A	ST4026	1		WP_000368300
	2245STDY5608938 (GPSC6)	FFRS02000006	2009	USA	Blood	9V	ST156	1		WP_000368300
	2245STDY5608937 (GPSC6)	FFRQ02000006	2009	USA	Blood	9V	ST156	1		WP_000368300
	2245STDY5608908	FFQV01000031	2009	USA	Blood	38		1		WP_000368300
	2842STDY5881940	FEPA01000005	2006/2012	Netherlands	Blood		ST16592	1		WP_000368300
	2842STDY5753803	FENQ01000009	2006/2012	Netherlands	Blood		ST162	1		WP_000368300
	2842STDY5753784	FEMX01000031	2006/2012	Netherlands	Blood		ST393	1		WP_000368300
	2842STDY5753701	FEJV01000013	2006/2012	Netherlands	Blood		ST162	1		WP_000368300
	2842STDY5753689	FEJJ01000005	2006/2012	Netherlands	Blood		ST162	1		WP_000368300
	2842STDY5753675	FEIV01000006	2006/2012	Netherlands	Blood		ST162	1		WP_000368300
	2842STDY5753664	FEIK01000006	2006/2012	Netherlands	Blood		ST156	1		WP_000368300
	2842STDY5643987	FEDB01000028	2006/2012	Netherlands	CSF		ST162	1		WP_000368300
	2842STDY5643985	FEDA01000029	2006/2012	Netherlands	CSF		ST393	1		WP_000368300
	2842STDY5643893	FEAY01000005	2006/2012	Netherlands	CSF		ST8138	1		WP_000368300
	2842STDY5643873	FEAN01000037	2006/2012	Netherlands	CSF		ST310	1		WP_000368300
	2842STDY5643865	FEAI01000005	2006/2012	Netherlands	CSF		ST8138	1		WP_000368300
	2842STDY5643856	FEAC01000016	2006/2012	Netherlands	CSF		ST162	1		WP_000368300
	2842STDY5643852	FDZZ01000004	2006/2012	Netherlands	CSF		ST162	1		WP_000368300
	2842STDY5643789	FDYQ01000005	2006/2012	Netherlands	CSF		ST162	1		WP_000368300
	2842STDY5643784	FDYM01000003	2006/2012	Netherlands	CSF		ST162	1		WP_000368300
	2842STDY5643768	FDYD01000006	2006/2012	Netherlands	CSF		ST8138	1		WP_000368300
	2842STDY5643763	FDYB01000008	2006/2012	Netherlands	CSF		ST162	1		WP_000368300
	2842STDY5643695	FDWL01000034	2006/2012	Netherlands	CSF		ST393	1		WP_000368300
	2842STDY5644648	FDUN01000013	2006/2012	Netherlands	CSF		ST162	1		WP_000368300
	2842STDY5644630	FDUF01000009	2006/2012	Netherlands	CSF		ST162	1		WP_000368300
	2842STDY5644627	FDUE01000008	2006/2012	Netherlands	CSF		ST162	1		WP_000368300
	2842STDY5644602	FDTJ01000006	2006/2012	Netherlands	CSF		ST162	1		WP_000368300
	2842STDY5644589	FDTB01000007	2006/2012	Netherlands	CSF		ST162	1		WP_000368300
	2842STDY5644585	FDSX01000009	2006/2012	Netherlands	CSF		ST162	1		WP_000368300
	2842STDY5644578	FDSU01000007	2006/2012	Netherlands	CSF		ST16575	1		WP_000368300
	2842STDY5644573	FDSQ01000006	2006/2012	Netherlands	CSF		ST162	1		WP_000368300
	2842STDY5644570	FDSN01000011	2006/2012	Netherlands	CSF		ST162	1		WP_000368300
	2842STDY5644513	FDRI01000029	2006/2012	Netherlands	CSF		ST393	1		WP_000368300
	2842STDY5644508	FDQO01000009	2006/2012	Netherlands	CSF		ST162	1		WP_000368300
	2842STDY5644535	FDQN01000010	2006/2012	Netherlands	CSF		ST162	1		WP_000368300
	2842STDY5753567	FDPG01000028	2006/2012	Netherlands	Blood		ST162	1		WP_000368300
	2842STDY5753566	FDPF01000027	2006/2012	Netherlands	Blood		ST393	1		WP_000368300
	2842STDY5753508	FDNE01000005	2006/2012	Netherlands	Blood		ST8138	1		WP_000368300
	2842STDY5753497	FDMT01000031	2006/2012	Netherlands	Blood		ST310	1		WP_000368300
	2842STDY5753492	FDMO01000006	2006/2012	Netherlands	Blood		ST8138	1		WP_000368300
	2842STDY5753486	FDMI01000020	2006/2012	Netherlands	Blood		ST162	1		WP_000368300
	2842STDY5753482	FDMF01000006	2006/2012	Netherlands	Blood		ST162	1		WP_000368300
	2842STDY5753443	FDKV01000007	2006/2012	Netherlands	Blood		ST162	1		WP_000368300
	2842STDY5753440	FDKS01000011	2006/2012	Netherlands	Blood		ST162	1		WP_000368300
	2842STDY5753431	FDKJ01000007	2006/2012	Netherlands	Blood		ST8138	1		WP_000368300
	2842STDY5753429	FDKH01000009	2006/2012	Netherlands	Blood		ST162	1		WP_000368300
	2842STDY5753383	FDIR01000031	2006/2012	Netherlands	Blood		ST393	1		WP_000368300
	2842STDY5753328	FDGS01000011	2006/2012	Netherlands	Blood		ST162	1		WP_000368300
	2842STDY5753320	FDGK01000009	2006/2012	Netherlands	Blood		ST162	1		WP_000368300
	2842STDY5753319	FDGJ01000002	2006/2012	Netherlands	Blood		ST162	1		WP_000368300
	2842STDY5753298	FDFO01000007	2006/2012	Netherlands	Blood		ST162	1		WP_000368300
	2842STDY5753289	FDFF01000008	2006/2012	Netherlands	Blood		ST162	1		WP_000368300
	2842STDY5753286	FDFC01000009	2006/2012	Netherlands	Blood		ST162	1		WP_000368300
	2842STDY5753283	FDEZ01000009	2006/2012	Netherlands	Blood		ST16575	1		WP_000368300
	2842STDY5753279	FDEV01000006	2006/2012	Netherlands	Blood		ST162	1		WP_000368300
	2842STDY5753275	FDES01000010	2006/2012	Netherlands	Blood		ST162	1		WP_000368300
	2842STDY5753252	FDDW01000007	2006/2012	Netherlands	Blood		ST152	1		WP_000368300
	2842STDY5753240	FDDK01000030	2006/2012	Netherlands	Blood		ST393	1		WP_000368300
	2842STDY5753236	FDDG01000007	2006/2012	Netherlands	Blood		ST162	1		WP_000368300
	2842STDY5753219	FDCO01000001	2006/2012	Netherlands	Blood		ST162	1		WP_000368300
	2842STDY5753209	FDCF01000006	2006/2012	Netherlands	Blood		SY162	1		WP_000368300
	2842STDY5753206	FDCC01000003	2006/2012	Netherlands	Blood		ST162	1		WP_000368300
	2842STDY5753196	FDBS01000006	2006/2012	Netherlands	Blood		ST162	1		WP_000368300
	2842STDY5753185	FDBH01000001	2006/2012	Netherlands	Blood		ST162	1		WP_000368300
	2842STDY5753177	FDBA01000007	2006/2012	Netherlands	Blood		ST162	1		WP_000368300
	2842STDY5753170	FDAT01000006	2006/2012	Netherlands	Blood		ST16583	1		WP_000368300
	2842STDY5753169	FDAS01000010	2006/2012	Netherlands	Blood		ST1357	1		WP_000368300
	2842STDY5753163	FDAM01000001	2006/2012	Netherlands	Blood		ST162	1		WP_000368300
	2842STDY5881939	FCZR01000005	2006/2012	Netherlands	CSF		ST16592	1		WP_000368300
	2842STDY5753141	FCYH01000008	2006/2012	Netherlands	CSF		ST162	1		WP_000368300
	2842STDY5753125	FCXO01000029	2006/2012	Netherlands	CSF		ST393	1		WP_000368300
	2842STDY5644215	FCUL01000008	2006/2012	Netherlands	CSF		ST162	1		WP_000368300
	2842STDY5644197	FCUA01000004	2006/2012	Netherlands	CSF		ST162	1		WP_000368300
	2842STDY5644171	FCTM01000006	2006/2012	Netherlands	CSF		ST162	1		WP_000368300
	2842STDY5644485	FCTB01000014	2006/2012	Netherlands	CSF		ST162	1		WP_000368300
	2842STDY5644472	FCSR01000006	2006/2012	Netherlands	CSF		ST162	1		WP_000368300
	2842STDY5644468	FCSJ01000004	2006/2012	Netherlands	CSF		ST162	1		WP_000368300
	2842STDY5644450	FCSD01000005	2006/2012	Netherlands	CSF		ST162	1		WP_000368300
	2842STDY5644409	FCRX01000004	2006/2012	Netherlands	CSF		ST16583	1		WP_000368300
	2842STDY5644395	FCRN01000007	2006/2012	Netherlands	CSF		ST162	1		WP_000368300
	2842STDY5644437	FCRD01000007	2006/2012	Netherlands	CSF		ST162	1		WP_000368300
	2842STDY5644424	FCRA01000006	2006/2012	Netherlands	CSF		ST162	1		WP_000368300
	2842STDY5644407	FCQK01000009	2006/2012	Netherlands	CSF		ST1357	1		WP_000368300
	2842STDY5644154	FCQD01000005	2006/2012	Netherlands	CSF		ST156	1		WP_000368300
	SMRU1747 (GPSC172)	CRVP01000018	2009	Thailand	Np	20	ST6693	1		WP_000368300
	SMRU1443 (GPSC38)	CRSY01000037	2009	Thailand	Np	38	ST310	1		WP_000368300
	SMRU1174 (GPSC43)	CROI01000025	2009	Thailand	Np	9V	ST280	1		WP_000368300
	SMRU800 (GPSC43)	CRMN01000012	2009	Thailand	Np	9V	ST280	1		WP_000368300
	SMRU1214 (GPSC6)	CRFI02000005	2009	Thailand	Np	9V	ST156	1		WP_000368300
	SMRU1047	CRCU01000013	2008	Thailand	Np	25F	ST8806	1		WP_000368300
	SMRU1032 (GPSC6)	CRCJ02000002	2008	Thailand	Np	9V	ST156	1		WP_000368300
	SMRU1009 (GPSC172)	CRCA01000018	2008	Thailand	Np	20	ST6693	1		WP_000368300
	SMRU615 (GPSC6)	CQYA02000005	2008	Thailand	Np	9V	ST156	1		WP_000368300
	SMRU751 (GPSC8)	CQWW01000008	2008	Thailand	Np	5	ST5094	1		WP_000368300
	38 (SMRU1371)	CQVI01000015			Not known	38	ST310	1		WP_000368300
	SMRU1390	CQVG01000022	2009	Thailand	Np	NT	ST10402	1		WP_000368300
	SMRU1363 (GPSC43)	CQUL01000023	2009	Thailand	Np	9V	ST280	1		WP_000368300
	SMRU1360 (GPSC8)	CQUJ01000007	2009	Thailand	Np	5	ST289	1		WP_000368300
	TVO_1901928 (GPSC6)	CP035257	2009	Netherlands	Blood	19F	ST162	1		WP_000368300
	TVO_1901929 (GPSC6)	CP038253	2003	Netherlands	Blood	9V	ST162	1		WP_000368300
	FDAARGOS_1508 (DSM 11865) (GPSC6)	CP083627		Germany	Clinical specimen	9V	ST156	1		WP_000368300
	SN75752 (GPSC6)	CP089949	2017	Germany	Blood	11A	ST6521	1		WP_000368300
	ND6019 (GPSC6)	COFN03000005	2007	USA	Np	15B/C	ST162	1		WP_000368300
	ND6017 (GPSC6)	COFF03000004	2007	USA	Np	19A	ST1925	1		WP_000368300
	ND6005 (GPSC38)	COFC02000053	2007	USA	Np	38	ST393	1		WP_000368300
	MD5103 (GPSC6)	COEU03000006	2007	USA	Np	15B/C	ST3275	1		WP_000368300
	GL3078 (GPSC38)	COEC02000040	2007	USA	Np	38	ST393	1		WP_000368300
	GL3021 (GPSC6)	COCT03000004	2007	USA	Np	19A	ST1925	1		WP_000368300
	CH2029 (GPSC6)	COBW03000013	2007	USA	Np	9V	ST162	1		WP_000368300
	BR1048 (GPSC38)	COAO02000108	2007	USA	Np	38	ST393	1		WP_000368300
	422264	COAH03000009	2001	USA	Np	9A	ST156	1		WP_000368300
	R34-3146 (GPSC38)	CNXC02000030	2004	USA	Np	38	ST393	1		WP_000368300
	R34-3093 (GPSC6)	CNWC03000002	2004	USA	Np	19A	ST1925	1		WP_000368300
	312942	CNVA03000002	2001	USA	Np	9A	ST156	1		WP_000368300
	147587	CNTR02000131	2001	USA	Np	38	ST393	1		WP_000368300
	144370	CNTF02000064	2001	USA	Np	38	ST393	1		WP_000368300
	R34-3215 (GPSC6)	CNSH03000003	2004	USA	Np	19A	ST1925	1		WP_000368300
	R34-3065 (GPSC38)	CNOJ02000109	2004	USA	Np	38	ST393	1		WP_000368300
	R34-3045 (GPSC6)	CNNT03000003	2004	USA	Np	9V	ST156	1		WP_000368300
	R34-3046 (GPSC38)	CNNN02000081	2004	USA	Np	38	ST393	1		WP_000368300
	5	CMSP01000001			Not known	5		1		WP_000368300
	38	CMRI01000035			Not known	38		1		WP_000368300
	38	CMPS01000038			Not known	38		1		WP_000368300
	25A (SMRU3012)	CMIM01000034			Not known	25A	ST310	1		WP_000368300
	SMRU2963 (GPSC8)	CMGT01000007	2010	Thailand	Np	5	ST289	1		WP_000368300
	SMRU2738 (GPSC6)	CMDF02000004	2010	Thailand	Np	9V	ST156	1		WP_000368300
	38 (SMRU2752)	CMDA01000012			Not known	38	ST310	1		WP_000368300
	SMRU2896 (GPSC43)	CMCC01000021	2010	Thailand	Np	9V	ST280	1		WP_000368300
	SMRU2895 (GPSC43)	CMCB01000019	2010	Thailand	Np	9V	ST280	1		WP_000368300
	SMRU2837 (GPSC43)	CMAU01000017	2010	Thailand	Np	9V	ST280	1		WP_000368300
	SMRU2391 (GPSC38)	CLZM01000016	2010	Thailand	Np	38	ST310	1		WP_000368300
	SMRU2388 (GPSC8)	CLZF01000006	2010	Thailand	Np	5	ST289	1		WP_000368300
	SMRU2358 (GPSC38)	CLYN01000018	2010	Thailand	Np	38	ST310	1		WP_000368300
	SMRU2211 (GPSC172)	CLUU01000032	2010	Thailand	Np	20	ST6693	1		WP_000368300
	SMRU2623 (GPSC8)	CLUE01000009	2010	Thailand	Np	5	ST289	1		WP_000368300
	19F (SMRU2594)	CLTA01000004			Not known	19F	ST156	1		WP_000368300
	SMRU2605 (GPSC38)	CLSX01000037	2010	Thailand	Np	38	ST310	1		WP_000368300
	SMRU2590 (GPSC43)	CLRX01000019	2010	Thailand	Np	9V	ST280	1		WP_000368300
	SMRU2583 (GPSC38)	CLRT01000015	2010	Thailand	Np	38	ST310	1		WP_000368300
	SMRU2495 (GPSC38)	CLQP01000042	2010	Thailand	Np	38	ST310	1		WP_000368300
	SMRU2687 (GPSC38)	CLLY01000040	2010	Thailand	Np	38	ST310	1		WP_000368300
	SMRU2683 (GPSC38)	CLLT01000035	2010	Thailand	Np	38	ST310	1		WP_000368300
	SMRU2650 (GPSC6)	CLKU02000003	2010	Thailand	Np	9V	ST156	1		WP_000368300
	SMRU2503 (GPSC8)	CLJH01000008	2010	Thailand	Np	5	ST289	1		WP_000368300
	SMRU2155 (GPSC6)	CLGS02000004	2009	Thailand	Np	9V	ST156	1		WP_000368300
	SMRU2125 (GPSC172)	CLFY01000020	2009	Thailand	Np	20	ST6693	1		WP_000368300
	SMRU1843	CLCE01000001	2009	Thailand	Np	20		1		WP_000368300
	SMRU1321	CLAW01000013	2009	Thailand	Np	38		1		WP_000368300
	SMRU1803 (GPSC172)	CLAG01000022	2009	Thailand	Np	20	ST6693	1		WP_000368300
	SMRU1770 (GPSC38)	CKYZ01000040	2009	Thailand	Np	38	ST310	1		WP_000368300
	SMRU976 (GPSC43)	CKRB01000013	2008	Thailand	Np	9V	ST280	1		WP_000368300
	SMRU238 (GPSC6)	CKNQ02000005	2008	Thailand	Np	9V	ST156	1		WP_000368300
	SMRU217 (GPSC172)	CKNH01000023	2008	Thailand	Np	20	ST6693	1		WP_000368300
	SMRU236 (GPSC172)	CKNG01000018	2008	Thailand	Np	20	ST6693	1		WP_000368300
	SMRU521 (GPSC6)	CKKR02000005	2008	Thailand	Np	9V	ST156	1		WP_000368300
	SMRU483 (GPSC43)	CKKK01000020	2008	Thailand	Np	9V	ST280	1		WP_000368300
	SMRU502 (GPSC172)	CKKA01000017	2008	Thailand	Np	20	ST6693	1		WP_000368300
	SMRU490	CKJW01000008	2008	Thailand	Np	5	ST5094	1		WP_000368300
	SMRU462	CKJV01000037	2008	Thailand	Np	5	ST5094	1		WP_000368300
	SMRU452 (GPSC172)	CKIS01000021	2008	Thailand	Np	20	ST6693	1		WP_000368300
	SMRU443 (GPSC43)	CKIN01000018	2008	Thailand	Np	9V	ST280	1		WP_000368300
	SMRU331 (GPSC6)	CKGT02000004	2008	Thailand	Np	9V	ST156	1		WP_000368300
	SMRU282	CKDT01000003	2008	Thailand	Np	5	ST16527	1		WP_000368300
	SMRU129 (GPSC172)	CKDG01000023	2008	Thailand	Np	20	ST6693	1		WP_000368300
	SMRU299	CILY01000011	2008	Thailand	Np	5	ST5094	1		WP_000368300
	BR1085 (GPSC6)	CIKC03000010	2007	USA	Np	11A	ST156	1		WP_000368300
	9A/1	CIEZ01000004	1962	USA	Not known	9A	ST312	1		WP_000368300
	SMRU2786 (GPSC38)	CIDD01000037	2010	Thailand	Np	38	ST310	1		WP_000368300
	SMRU2659 (GPSC38)	CICV01000035	2010	Thailand	Np	38	ST310	1		WP_000368300
	SMRU1009 (GPSC172)	CICE01000021	2008	Thailand	Np	20	ST6693	1		WP_000368300
	R34-3109 (GPSC6)	CHXA03000007	2004	USA	Np	15B/C	ST162	1		WP_000368300
	R34-3016 (GPSC6)	CHWT03000012	2004	USA	Np	9A	ST156	1		WP_000368300
	SMRU2418 (GPSC6)	CHVM02000001	2010	Thailand	Np	9V	ST156	1		WP_000368300
	SMRU1017 (GPSC6)	CHSK02000009	2008	Thailand	Np	9V	ST156	1		WP_000368300
	SMRU616 (GPSC6)	CHRI02000007	2008	Thailand	Np	9V	ST156	1		WP_000368300
	SMRU234 (GPSC43)	CHOU01000020	2008	Thailand	Np	9V	ST280	1		WP_000368300
	SMRU463	CHNS01000082	2008	Thailand	Np	5	ST5094	1		WP_000368300
	LE4073 (GPSC6)	CHBX03000008	2007	USA	Np	15B/C	ST162	1		WP_000368300
	SMRU2359 (GPSC172)	CGZR01000018	2010	Thailand	Np	20	ST6693	1		WP_000368300
	BR1098 (GPSC38)	CFRF02000067	2007	USA	Np	38	ST393	1		WP_000368300
	234323	CFQE03000006	2001	USA	Np	9A	ST156	1		WP_000368300
	SMRU1008	CFEC01000024	2008	Thailand	Np	20		1		WP_000368300
	SN11893	CAJRQI010000015	1992/2010	France	Not known	9V	ST156	1		WP_000368300
	2363STDY5509301	CAJRQH010000004	2003	Netherlands	Blood	9V		1		WP_000368300
	SN28165	CAJRQG010000015	2006	Germany	Blood	14	ST156	1		WP_000368300
	SPN8214	CAJRQF010000001	2001	Belgium	Not known	14		1		WP_000368300
	SPN11900	CAJRQE010000007	1992/2010	France	Not known	9V	ST156	1		WP_000368300
	SPN11878	CAJRQD010000005	1992/2010	France	Not known	9V		1		WP_000368300
	PT2737	CAJRQC010000002	2001	Portugal	Not known	14		1		WP_000368300
	PT3291	CAJRQB010000003	2002	Portugal	Not known	14		1		WP_000368300
	PT3626	CAJRQA010000003	2002	Portugal	Not known	14		1		WP_000368300
	PT2807	CAJRPY010000002	2002	Portugal	Not known	14		1		WP_000368300
	SPN8206	CAJRPW010000002	2001	Belgium	Not known	14	ST1569	1		WP_000368300
	K11_061	CAJRPV010000004	2006	Thailand	Not known	9V		1		WP_000368300
	1965-00	CAJRPU010000004	1999	USA	Not known	9V		1		WP_000368300
	LMG371	CAJRPT010000005	2008	Egypt	Not known	14		1		WP_000368300
	SN26589	CAJRPS010000006	2005	Germany	Not known	9V	ST162	1		WP_000368300
	SN28739	CAJRPR010000019	2006	Germany	Not known	9V	ST162	1		WP_000368300
	SN11942	CAJRPQ010000005	1992/2010	Switzerland	Not known	14	ST156	1		WP_000368300
	SPN23033	CAJRPO010000007	2005	Germany	Not known	9V	ST162	1		WP_000368300
	SN32871	CAJRPN010000002	2007	Germany	Blood	9V	ST162	1		WP_000368300
	SN30764	CAJRPM010000008	2007	Germany	Blood	9V	ST162	1		WP_000368300
	SN28145	CAJRPL010000004	2006	Germany	Blood	9V	ST162	1		WP_000368300
	SPN22997	CAJRPK010000004	2005	Germany	Blood	9V	ST162	1		WP_000368300
	SN34679	CAJRPJ010000020	2008	Germany	Blood	9V	ST162	1		WP_000368300
	SPN23066	CAJRPI010000016	2005	Germany	CSF	9V	ST162	1		WP_000368300
	SPN22764	CAJRPH010000005	2005	Germany	Blood	9V	ST162	1		WP_000368300
	SPN22836	CAJRPF010000004	2005	Not known	Not known	9V		1		WP_000368300
	SPN20298	CAJRPE010000002	2004	Germany	Blood	9V	ST162	1		WP_000368300
	SPN20877	CAJRPD010000011	2004	Germany	Not known	9V	ST162	1		WP_000368300
	SPN1117	CAJRPC010000003	2002	Germany	Not known	9V		1		WP_000368300
	SPN7586	CAJRPB010000003	2001	Spain	Not known	14	ST156	1		WP_000368300
	SPN22721	CAJRPA010000010	2005	Germany	CSF	14	ST156	1		WP_000368300
	SPN1744	CAJROZ010000002	2004	Germany	Not known	14	ST156	1		WP_000368300
	SPN22577	CAJROY010000005	2005	Germany	Blood	9V	ST162	1		WP_000368300
	SPN825	CAJROX010000004	2000	Germany	Not known	14	ST156	1		WP_000368300
	LMG3384	CAJROW010000033	2010	Peru	Not known	14		1		WP_000368300
	LMG201	CAJROU010000003	2001	Brazil	Not known	14		1		WP_000368300
	SPN1069	CAJROT010000002	2001	Germany	CSF	14	ST156	1		WP_000368300
	4050-00	CAJROS010000004	1999	USA	Not known	9V		1		WP_000368300
	LMG909	CAJROR010000017	2001	USA	Not known	9V		1		WP_000368300
	SPN485	CAJROQ010000002	1999	Germany	CSF	14	ST557	1		WP_000368300
	3919-05	CAJROP010000002	2004	USA	Not known	9V		1		WP_000368300
	3343-08	CAJROO010000009	2007	USA	Not known	19A		1		WP_000368300
	LMG2260	CAJRON010000005	2007	Peru	Not known	14		1		WP_000368300
	6850-04	CAJROL010000153	2003	USA	Not known	9V		1		WP_000368300
	6972-04	CAJROJ010000001	2004	USA	Not known	19A		1		WP_000368300
	7464-06	CAJROH010000011	2006	USA	Not known	19A		1		WP_000368300
	7347-06	CAJROG010000001	2006	Y	Not known	9V		1		WP_000368300
	CRO9	CAJROF010000017	2001	Croatia	Not known	9V		1		WP_000368300
	2008008784	CAJROE010000005	2007	USA	Not known	9V		1		WP_000368300
	5761-05	CAJROD010000010	2005	USA	Not known	19A		1		WP_000368300
	6525-99	CAJROC010000005	1999	USA	Not known	9V		1		WP_000368300
	6316-07	CAJROB010000004	2007	USA	Not known	9V		1		WP_000368300
	5653-05	CAJROA010000002	2005	USA	Not known	19A		1		WP_000368300
	6378-05	CAJRNZ010000011	2005	USA	Not known	19A		1		WP_000368300
	6656-07	CAJRNY010000002	2007	USA	Not known	19A		1		WP_000368300
	6365-07	CAJRNX010000002	2007	USA	Not known	19A		1		WP_000368300
	6116-05	CAJRNW010000002	2005	USA	Not known	19A		1		WP_000368300
	7870-07	CAJRNV010000002	2007	USA	Not known	9V		1		WP_000368300
	5720-06	CAJRNU010000009	2006	USA	Not known	19A		1		WP_000368300
	5759-07	CAJRNT010000003	2007	USA	Not known	19A		1		WP_000368300
	LMG244	CAJRNS010000002	2006	Brazil	Not known	14		1		WP_000368300
	5351-00	CAJRNR010000014	1999	USA	Not known	9V		1		WP_000368300
	4865-07	CAJRNQ010000002	2006	USA	Not known	19A	ST4181	1		WP_000368300
	LMG85	CAJRNP010000005	2006	USA	Not known	19A		1		WP_000368300
	LMG77	CAJRNO010000002	2005	USA	Not known	19A		1		WP_000368300
	LMG94	CAJRNN010000005	2006	USA	Not known	9V		1		WP_000368300
	3224-06	CAJRNM010000006	2006	USA	Not known	19A		1		WP_000368300
	2363STDY5509288	CAJRNL010000004	2003	Netherlands	Blood	9V		1		WP_000368300
	2363STDY5509367	CAJRNK010000004	2005	Netherlands	Blood	9V		1		WP_000368300
	2363STDY5509313	CAJRNJ010000005	2003	Netherlands	Blood	9V		1		WP_000368300
	2363STDY5509472	CAJRNI010000006	2008	Netherlands	Blood	9V		1		WP_000368300
	2363STDY5509397	CAJRNH010000006	2006	Netherlands	Blood	9V		1		WP_000368300
	2363STDY5509314	CAJRNG010000007	2003	Netherlands	Blood	9V		1		WP_000368300
	2363STDY5509297	CAJRNF010000016	2003	Netherlands	Blood	9V		1		WP_000368300
	2363STDY5509515	CAJRNE010000003	2009	Netherlands	Blood	9V		1		WP_000368300
	2363STDY5509403	CAJRND010000006	2006	Netherlands	Blood	9V		1		WP_000368300
	2363STDY5509411	CAJRNC010000006	2006	Netherlands	Blood	9V		1		WP_000368300
	2363STDY5509324	CAJRNB010000018	2004	Netherlands	Blood	9V		1		WP_000368300
	2363STDY5509348	CAJRNA010000020	2004	Netherlands	Blood	9V		1		WP_000368300
	2363STDY5509258	CAJRMZ010000008	2002	Netherlands	Blood	9V		1		WP_000368300
	2363STDY5509490	CAJRMY010000018	2009	Netherlands	Blood	19F		1		WP_000368300
	2363STDY5509441	CAJRMX010000013	2007	Netherlands	Blood	19F		1		WP_000368300
	2363STDY5509295	CAJRMW010000005	2003	Netherlands	Blood	9V		1		WP_000368300
	LMG2300	CAJRMV010000013	2009	Peru	Not known	9V		1		WP_000368300
	2363STDY5509305	CAJRMU010000005	2003	Netherlands	Blood	9V		1		WP_000368300
	2363STDY5509248	CAJRMT010000006	2001	Netherlands	Blood	9V		1		WP_000368300
	2363STDY5509351	CAJRMS010000006	2004	Netherlands	Blood	9V		1		WP_000368300
	2363STDY5509333	CAJRMR010000004	2004	Netherlands	Blood	9V		1		WP_000368300
	2363STDY5509580	CAJRMQ010000005	2011	Netherlands	Blood	9V		1		WP_000368300
	SN26622	CAJRMO010000001	2005	Germany	Blood	9V	ST162	1		WP_000368300
	SN26757	CAJRMN010000018	2005	Germany	Blood	9V	ST162	1		WP_000368300
	SN27555	CAJRMM010000004	2006	Germany	CSF	14	ST156	1		WP_000368300
	SN25177	CAJRML010000006	2004	Germany	Not known	9V	ST156	1		WP_000368300
	SN26594	CAJRMK010000003	2005	Germany	Not known	9V	ST162	1		WP_000368300
	SN28439	CAJRMJ010000002	2006	Germany	Blood	14	ST156	1		WP_000368300
	SN27774	CAJRMH010000004	2006	Germany	Not known	9V	ST162	1		WP_000368300
	SN27685	CAJRMG010000004	2006	Germany	Blood	14	ST156	1		WP_000368300
	SN31833	CAJRMF010000002	2006	Germany	Not known	9V	ST162	1		WP_000368300
	SN31443	CAJRME010000005	2007	Germany	Not known	9V	ST156	1		WP_000368300
	SN31825	CAJRMD010000001	2007	Not known	Not known	9V		1		WP_000368300
	SN27608	CAJRMC010000007	2006	Germany	Not known	14	ST158	1		WP_000368300
	SPN1039	CAJRMB010000014	2001	Germany	Blood	19A	ST165	1		WP_000368300
	SN30983	CAJRMA010000004	2007	Germany	Blood	9V	ST156	1		WP_000368300
	SPN22579	CAJRLZ010000013	2005	Germany	Blood	9V	ST162	1		WP_000368300
	SPN20304	CAJRLY010000006	2004	Germany	CSF	9V	ST156	1		WP_000368300
	SPN20657	CAJRLX010000015	2003	Germany	Not known	9V	ST1572	1		WP_000368300
	SPN19846	CAJRLV010000006	2004	Germany	Not known	9V	ST156	1		WP_000368300
	SPN7588	CAJRLU010000013	2001	Spain	Blood	13	ST156	1		WP_000368300
	SPN1733	CAJRLT010000003	2004	Germany	Blood	9V	ST162	1		WP_000368300
	SPN4089	CAJRLS010000009	1994	Germany	Blood	9V	ST162	1		WP_000368300
	SPN338	CAJRLR010000003	1998	Germany	Not known	9V		1		WP_000368300
	SPN919	CAJRLQ010000003	2001	Germany	Not known	9V		1		WP_000368300
	SPN1147	CAJRLO010000017	2002	Germany	Blood	14	ST156	1		WP_000368300
	SPN7667	CAJRLN010000002	2001	Portugal	Blood	14	ST156	1		WP_000368300
	PT5842	CAJRLL010000004	2007	Portugal	Not known	14		1		WP_000368300
	PT5858	CAJRLK010000004	2007	Portugal	Not known	14		1		WP_000368300
	PT2533	CAJRLJ010000019	2001	Portugal	Not known	9V		1		WP_000368300
	PT5825	CAJRLI010000002	2007	Portugal	Not known	14		1		WP_000368300
	PT6282	CAJRLH010000003	2007	Portugal	Not known	14		1		WP_000368300
	PT5424	CAJRLF010000004	2006	Portugal	Not known	14		1		WP_000368300
	PT338	CAJRLE010000004	2001	Portugal	Not known	14		1		WP_000368300
	DCC2508	CAJRLD010000002	1999	Portugal	Not known	14		1		WP_000368300
	PT1570	CAJRLC010000013	2001	Portugal	Not known	14		1		WP_000368300
	SPN456	CAJRLB010000003	1999	Germany	Blood	9V	ST557	1		WP_000368300
	PT1683	CAJRLA010000016	2001	Portugal	Not known	14		1		WP_000368300
	SPN1110	CAJRKZ010000003	2002	Germany	Not known	14	ST1556	1		WP_000368300
	SPN772	CAJRKY010000002	2000	Germany	Blood	9V	ST1357	1		WP_000368300
	SPN4705	CAJRKW010000004	1995	Germany	Not known	9V	ST1552	1		WP_000368300
	SPN726	CAJRKV010000019	2000	Germany	Blood	9V	ST557	1		WP_000368300
	SPN9180	CAJRKU010000002	2002	France	Not known	14	ST156	1		WP_000368300
	SPN742	CAJRKT010000004	2000	Germany	CSF	14	ST557	1		WP_000368300
	4070-00	CAJRKR010000017	1999	USA	Not known	9V		1		WP_000368300
	LMG2259	CAJRKQ010000002	2007	Peru	Not known	14		1		WP_000368300
	LMG2227	CAJRKP010000001	2006	Peru	Not known	14		1		WP_000368300
	LMG944	CAJRKO010000013	2001	New Zealand	Not known	9V		1		WP_000368300
	LMG933	CAJRKN010000005	2001	New Zealand	Not known	9V		1		WP_000368300
	LMG913	CAJRKL010000006	2001	New Zealand	Not known	9V		1		WP_000368300
	LMG887	CAJRKJ010000010	2001	Sweden	Not known	9V		1		WP_000368300
	LMG1249	CAJRKI010000003	2001	New Zealand	Not known	9V		1		WP_000368300
	LMG1055	CAJRKG010000004	2001	USA	Not known	14		1		WP_000368300
	LMG1243	CAJRKF010000006	2001	New Zealand	Not known	9V		1		WP_000368300
	LMG192	CAJRKD010000003	2001	Brazil	Not known	14		1		WP_000368300
	LMG199	CAJRKC010000009	2001	Brazil	Not known	14		1		WP_000368300
	LMG162	CAJRKA010000004	1997	Brazil	Not known	14		1		WP_000368300
	LMG863	CAJRJX010000011	2001	Spain	Not known	14		1		WP_000368300
	LMG846	CAJRJV010000003	2001	Spain	Not known	14		1		WP_000368300
	LMG839	CAJRJU010000004	2001	Spain	Not known	9V		1		WP_000368300
	LMG216	CAJRJT010000002	2003	Brazil	Not known	14		1		WP_000368300
	LMG210	CAJRJS010000004	2001	Brazil	Not known	14		1		WP_000368300
	LMG211	CAJRJR010000002	2003	Brazil	Not known	14		1		WP_000368300
	DE_13	CAJRJQ010000001	2006	Turkey	Not known	9V		1		WP_000368300
	LMG202	CAJRJP010000003	2001	Brazil	Not known	14		1		WP_000368300
	MA_03	CAJRJO010000049	2004	Turkey	Not known	14		1		WP_000368300
	LMG132	CAJRJN010000018	1999	Spain	Not known	9V		1		WP_000368300
	LMG2291	CAJRJM010000018	2008	Peru	Not known	14		1		WP_000368300
	LMG2279	CAJRJK010000003	2007	Peru	Not known	14		1		WP_000368300
	LMG2261	CAJRJJ010000001	2007	Peru	Not known	14		1		WP_000368300
	BS_20	CAJRJI010000002	2005	Turkey	Not known	14		1		WP_000368300
	LMG1451	CAJRJG010000020	2001	Sweden	Not known	9V		1		WP_000368300
	LMG1695	CAJRJE010000002	2005	Thailand	Not known	9V		1		WP_000368300
	LMG2210	CAJRJD010000004	2006	Peru	Not known	14		1		WP_000368300
	LMG1359	CAJRJC010000001	2001	USA	Not known	9V		1		WP_000368300
	LMG1481	CAJRJB010000009	2001	Sweden	Not known	9V		1		WP_000368300
	LMG1479	CAJRJA010000019	2001	Sweden	Not known	9V		1		WP_000368300
	LMG1297	CAJRIZ010000009	2001	Sweden	Not known	19F		1		WP_000368300
	LMG1463	CAJRIY010000018	2001	Sweden	Not known	9V		1		WP_000368300
	LMG363	CAJRIW010000003	1992/2010	Brazil	Not known	14		1		WP_000368300
	LMG1215	CAJRIV010000001	2001	South Africa	Not known	9V		1		WP_000368300
	LMG764	CAJRIU010000011	2006	Thailand	Not known	9V		1		WP_000368300
	LMG707	CAJRIT010000003	2000	Germany	Not known	14		1		WP_000368300
	LMG200	CAJRIS010000002	2001	Brazil	Not known	14		1		WP_000368300
	LMG695	CAJRIR010000003	2000	Spain	Not known	13		1		WP_000368300
	LMG196	CAJRIQ010000004	2001	Brazil	Not known	14		1		WP_000368300
	DG_97	CAJRIP010000003	2006	Turkey	Not known	9V		1		WP_000368300
	LMG172	CAJRIN010000004	1997	Brazil	Not known	14		1		WP_000368300
	LMG189	CAJRIM010000002	1999	Brazil	Not known	14		1		WP_000368300
	6470-03	CAJRIK010000001	2002	USA	Not known	15B/C		1		WP_000368300
	30_PMEN3	CAJRIJ010000025	1993	France	Not known	9V		1		WP_000368300
	LMG171	CAJRII010000001	1997	Brazil	Not known	14		1		WP_000368300
	6006-99	CAJRIH010000001	1999	USA	Not known	9V		1		WP_000368300
	LMG1001	CAJRIF010000004	2001	South Africa	Not known	9V		1		WP_000368300
	LMG970	CAJRID010000002	2001	New Zealand	Not known	9V		1		WP_000368300
	LMG959	CAJRIC010000003	2001	New Zealand	Not known	9V		1		WP_000368300
	LMG962	CAJRIB010000001	2001	New Zealand	Not known	9V		1		WP_000368300
	LMG961	CAJRIA010000011	2001	New Zealand	Not known	9V		1		WP_000368300
	LMG952	CAJRHY010000002	2001	New Zealand	Not known	9V		1		WP_000368300
	LMG250	CAJRHW010000003	2006	Brazil	Not known	9V		1		WP_000368300
	LMG1049	CAJRHU010000010	2001	USA	Not known	9V		1		WP_000368300
	LMG1053	CAJRHT010000013	2001	USA	Not known	9V		1		WP_000368300
	LMG235	CAJRHS010000005	2004	Brazil	Not known	9V		1		WP_000368300
	LMG248	CAJRHQ010000002	2006	Brazil	Not known	9V		1		WP_000368300
	LMG232	CAJRHP010000002	2004	Brazil	Not known	14		1		WP_000368300
	LMG228	CAJRHM010000002	2003	Brazil	Not known	9V		1		WP_000368300
	LMG226	CAJRHK010000003	2003	Brazil	Not known	14		1		WP_000368300
	LMG217	CAJRHJ010000002	2003	Brazil	Not known	14		1		WP_000368300
	LMG259	CAJRHI010000003	2006	Brazil	Not known	14		1		WP_000368300
	LMG260	CAJRHH010000001	2006	Brazil	Not known	14		1		WP_000368300
	LMG3	CAJRHF010000002	1996	United Kingdom	Not known	19F		1		WP_000368300
	GPSC208	CABFMT010000008	2012	Nepal	CSF	9V	ST4908	1		WP_000368300
	GPSC53	CABDSQ010000023	2009	Malawi	Np	19A	ST5262	1		WP_000368300
	GPSC53	CABDSH010000025	2009	Malawi	Np	19A	ST847	1		WP_000368300
	GPSC53	CABDRS010000023	2009	Malawi	Np	19A	ST847	1		WP_000368300
	GPSC53	CABDRH010000024	2009	Malawi	Np	19A	ST5262	1		WP_000368300
	GPSC54	CABDQV010000009	2009	Malawi	Np	9V	ST5778	1		WP_000368300
	GPSC53	CABDQU010000021	2010	Malawi	Np	19A	ST5262	1		WP_000368300
	GPSC54	CABDPZ010000009	2010	Malawi	Np	9V	ST9473	1		WP_000368300
	GPSC53	CABDPR010000023	2009	Malawi	Np	19A	ST847	1		WP_000368300
	GPSC43	CABDPA010000003	2009	Gambia	Np	9V	ST280	1		WP_000368300
	GPSC53	CABDOH010000002	2009	Gambia	Np	19A	ST847	1		WP_000368300
	GPSC8	CABDOE010000004	2011	Gambia	Blood	5	ST3404	1		WP_000368300
	GPSC8	CABDOA010000019	2012	Gambia	Blood	5	ST3404	1		WP_000368300
	GPSC8	CABDNX010000018	2013	Gambia	Blood	5	ST3339	1		WP_000368300
	GPSC8	CABDNT010000007	2007	Israel	Blood/CSF	5	ST289	1		WP_000368300
	GPSC6	CABDNO010000004	2009	Peru	Np	14	ST156	1		WP_000368300
	GPSC8	CABDNL010000004	2011	Gambia	Lung aspirate	5	ST3404	1		WP_000368300
	GPSC43	CABDNJ010000001	2008	Gambia	CSF	9V	ST280	1		WP_000368300
	GPSC8	CABDNG010000007	2008	Israel	Blood/CSF	5	ST289	1		WP_000368300
	GPSC8	CABDMZ010000006	2010	Israel	Blood	5	ST289	1		WP_000368300
	GPSC8	CABDMT010000005	2010	Israel	Blood	5	ST289	1		WP_000368300
	GPSC43	CABDMO010000008	2008	Gambia	Blood	9V	ST280	1		WP_000368300
	GPSC8	CABDMK010000003	2010	Gambia	Blood	5	ST3404	1		WP_000368300
	GPSC6	CABDME010000004	2015	Belarus	Blood	14	ST1227	1		WP_000368300
	GPSC43	CABDLX010000008	2013	Belarus	Ear	9V	ST239	1		WP_000368300
	GPSC6	CABDLU010000003	2013	Belarus	Ear	14	ST1227	1		WP_000368300
	GPSC8	CABDLF010000006	2010	Malawi	Blood	5	ST289	1		WP_000368300
	GPSC8	CABDLD010000005	2000	Malawi	Blood	5	ST289	1		WP_000368300
	GPSC8	CABDHR010000013	2013	South Africa	Blood	5	ST7050	1		WP_000368300
	GPSC8	CABDGC010000002	2013	South Africa	Blood	5	ST5659	1		WP_000368300
	GPSC54	CABDEA010000012	2013	South Africa	CSF	9V	ST5778	1		WP_000368300
	GPSC8	CABDDV010000014	2009	Mozambique	Blood	5	ST7050	1		WP_000368300
	GPSC8	CABDDN010000030	2008	Mozambique	Blood	5	ST5659	1		WP_000368300
	GPSC8	CABDDM010000029	2008	Mozambique	Blood	5	ST5659	1		WP_000368300
	GPSC54	CABDDK010000019	2008	Mozambique	Blood	9V	ST6317	1		WP_000368300
	GPSC8	CABDCX010000014	2009	Mozambique	Blood	5	ST245	1		WP_000368300
	GPSC6	CABDCW010000007	2006	Peru	Blood	14	ST156	1		WP_000368300
	GPSC6	CABDCR010000007	2006	Peru	Blood	14	ST156	1		WP_000368300
	GPSC8	CABDCD010000013	2009	Mozambique	Blood	5	ST7050	1		WP_000368300
	GPSC8	CABDBU010000005	2008	Mozambique	Blood	5	ST289	1		WP_000368300
	GPSC8	CABDAM010000015	2010	Mozambique	Blood	5	ST7050	1		WP_000368300
	GPSC6	CABDAF010000006	2008	Peru	Np	14	ST156	1		WP_000368300
	GPSC54	CABDAE010000008	2010	Mozambique	Blood	9V	ST6317	1		WP_000368300
	GPSC6	CABCZU010000011	2015	China	Not known	15B/C	ST162	1		WP_000368300
	GPSC8	CABCYX010000014	2009	Mozambique	Blood	5	ST245	1		WP_000368300
	GPSC6	CABCYT010000005	2008	Peru	Np	14	ST156	1		WP_000368300
	GPSC6	CABCWZ010000009	2013	Israel	Blood	14	ST156	1		WP_000368300
	GPSC8	CABCWP010000016	2009	Mozambique	Blood	5	ST245	1		WP_000368300
	GPSC8	CABCVZ010000013	2009	Mozambique	Blood	5	ST245	1		WP_000368300
	GPSC234	CABCVV010000014	2009	Gambia	Np	3	ST10606	1		WP_000368300
	GPSC8	CABCVU010000013	2009	Mozambique	CSF	5	ST7050	1		WP_000368300
	GPSC54	CABCUR010000010	2009	Mozambique	CSF	9V	ST6317	1		WP_000368300
	GPSC8	CABCUM010000015	2010	Mozambique	Blood	5	ST7050	1		WP_000368300
	GPSC38	CABCUF010000024	2012	Israel	Blood	38	ST393	1		WP_000368300
	GPSC8	CABCUE010000004	2009	Mozambique	Blood	5	ST289	1		WP_000368300
	GPSC38	CABCTV010000035	2009	Gambia	Np	38	ST310	1		WP_000368300
	GPSC43	CABCSD010000009	2014	Gambia	Blood	9V	ST280	1		WP_000368300
	GPSC8	CABCRI010000013	2010	Mozambique	Blood	5	ST7050	1		WP_000368300
	GPSC38	CABCRG010000025	2012	Israel	Blood	38	ST393	1		WP_000368300
	GPSC8	CABCQX010000014	2009	Mozambique	Blood	5	ST7050	1		WP_000368300
	GPSC54	CABCQL010000015	2009	Mozambique	Blood	9V	ST6317	1		WP_000368300
	GPSC8	CABCQJ010000023	2014	Gambia	Blood	5	ST289	1		WP_000368300
	GPSC43	CABCPM010000006	2012	Israel	Blood	35A	ST2039	1		WP_000368300
	GPSC8	CABCPD010000006	2012	Israel	Blood	5	ST289	1		WP_000368300
	GPSC8	CABCOQ010000008	2012	Israel	Blood	5	ST289	1		WP_000368300
	GPSC6	CABCOK010000002	2013	Israel	Blood	14	ST143	1		WP_000368300
	GPSC8	CABCOB010000007	2005	Malawi	Blood	5	ST289	1		WP_000368300
	GPSC8	CABCMS010000007	2012	Israel	Blood	5	ST289	1		WP_000368300
	GPSC6	CABCMD010000007	2005	Israel	Blood	14	ST156	1		WP_000368300
	GPSC6	CABCMA010000006	2014	Belarus	Blood	14	ST1227	1		WP_000368300
	GPSC8	CABCLU010000014	2010	Mozambique	Blood	5	ST7050	1		WP_000368300
	GPSC6	CABCLS010000004	2005	Israel	Blood	9V	ST162	1		WP_000368300
	GPSC6	CABCKT010000008	2014	Belarus	Sputum	9V	ST156	1		WP_000368300
	GPSC54	CABCJC010000011	2014	Malawi	Np	9V	ST9473	1		WP_000368300
	GPSC6	CABCIQ010000007	2013	Belarus	Ear	9V	ST156	1		WP_000368300
	GPSC8	CABCIG010000001	2011	Israel	Blood	5	ST289	1		WP_000368300
	GPSC43	CABCIB010000011	2013	Belarus	Ear	9V	ST239	1		WP_000368300
	GPSC8	CABCHY010000007	2013	Israel	Blood	5	ST289	1		WP_000368300
	GPSC8	CABCHR010000006	2013	Israel	Blood	5	ST289	1		WP_000368300
	GPSC6	CABCHN010000006	2006	South Africa	Blood	9V	ST156	1		WP_000368300
	GPSC54	CABCHM010000011	2014	Malawi	Np	9V	ST9473	1		WP_000368300
	GPSC54	CABCHE010000013	2014	Malawi	Np	9V	ST9473	1		WP_000368300
	GPSC38	CABCGX010000027	2012	South Africa	Np	38	ST11082	1		WP_000368300
	GPSC6	CABCGQ010000006	2011	Israel	Blood	9V	ST156	1		WP_000368300
	GPSC54	CABCGL010000011	2014	Malawi	Np	9V	ST9473	1		WP_000368300
	GPSC8	CABCGJ010000001	2011	Israel	Blood	5	ST289	1		WP_000368300
	GPSC6	CABCGC010000002	2013	Belarus	Ear	14	ST1227	1		WP_000368300
	GPSC8	CABCGA010000006	2013	Israel	Blood	5	ST289	1		WP_000368300
	GPSC8	CABCFO010000015	2014	Malawi	CSF	5	ST7050	1		WP_000368300
	GPSC6	CABCES010000007	2013	Israel	Blood	14	ST156	1		WP_000368300
	GPSC8	CABCEP010000006	2012	Israel	Blood	5	ST289	1		WP_000368300
	GPSC8	CABCEI010000006	2012	Israel	Blood	5	ST289	1		WP_000368300
	GPSC6	CABCEE010000005	2012	Israel	Blood	14	ST143	1		WP_000368300
	GPSC6	CABCDB010000006	2009	Israel	Blood/CSF	14	ST156	1		WP_000368300
	GPSC8	CABCCZ010000014	2010	Mozambique	Blood	5	ST7050	1		WP_000368300
	GPSC8	CABCCW010000006	2012	Israel	Blood	5	ST289	1		WP_000368300
	GPSC6	CABCCU010000006	2009	Israel	Blood/CSF	14	ST156	1		WP_000368300
	GPSC6	CABCCL010000004	2012	Russia	Np	14	ST143	1		WP_000368300
	GPSC8	CABCCI010000007	2012	Israel	Blood	5	ST289	1		WP_000368300
	GPSC6	CABCCB010000003	2009	Israel	Blood/CSF	14	ST143	1		WP_000368300
	GPSC6	CABCBV010000010	2012	Brazil	Pleural fluid	14	ST156	1		WP_000368300
	GPSC8	CABCBS010000012	2010	Mozambique	Blood	5	ST7050	1		WP_000368300
	GPSC54	CABCBN010000012	2014	Malawi	Np	9V	ST9473	1		WP_000368300
	GPSC6	CABCBK010000008	2012	Brazil	Blood	9V	ST156	1		WP_000368300
	GPSC8	CABCAR010000001	2012	Israel	Blood	5	ST289	1		WP_000368300
	GPSC8	CABCAM010000006	2012	Israel	Blood	5	ST289	1		WP_000368300
	GPSC8	CABBZX010000005	2015	Malawi	Blood	5	ST289	1		WP_000368300
	GPSC38	CABBZR010000027	2012	Brazil	CSF	38	ST393	1		WP_000368300
	GPSC54	CABBZB010000015	2014	Malawi	Np	9V	ST12326	1		WP_000368300
	GPSC8	CABBYQ010000005	2011	Israel	Blood	5	ST289	1		WP_000368300
	GPSC6	CABBYM010000007	2008	Israel	Blood/CSF	14	ST156	1		WP_000368300
	GPSC8	CABBYF010000006	2008	Israel	Blood/CSF	5	ST289	1		WP_000368300
	GPSC8	CABBYD010000007	2014	India	Blood	5	ST4219	1		WP_000368300
	GPSC54	CABBWY010000007	2008	Mozambique	Blood	9V	ST6317	1		WP_000368300
	GPSC6	CABBWX010000008	2012	Brazil	Blood	14	ST156	1		WP_000368300
	GPSC8	CABBWK010000005	2009	Israel	Blood	5	ST289	1		WP_000368300
	GPSC6	CABBVT010000005	2009	Israel	Blood	9V	ST162	1		WP_000368300
	GPSC53	CABBVC010000011	2014	Malawi	Np	19A	ST847	1		WP_000368300
	GPSC6	CABBUW010000004	2008	Peru	Np	14	ST156	1		WP_000368300
	GPSC6	CABBUM010000006	2007	Israel	Blood/CSF	14	ST156	1		WP_000368300
	GPSC8	CABBSS010000005	2009	Mozambique	Blood	5	ST289	1		WP_000368300
	GPSC38	CABBSN010000031	2008	Peru	Np	38	ST5475	1		WP_000368300
	GPSC8	CABBSK010000002	1996	Mozambique	Blood	5	ST289	1		WP_000368300
	GPSC8	CABBSH010000013	2009	Mozambique	Blood	5	ST245	1		WP_000368300
	GPSC8	CABBSD010000006	2007	Israel	Blood/CSF	5	ST289	1		WP_000368300
	GPSC43	CABBRW010000004	2009	Peru	Np	9V	ST280	1		WP_000368300
	GPSC6	CABBRT010000010	2012	Brazil	CSF	14	ST156	1		WP_000368300
	GPSC53	CABBRJ010000026	1997	India	Blood	19A	ST847	1		WP_000368300
	GPSC6	CABBQX010000004	2010	Israel	Blood	9V	ST162	1		WP_000368300
	GPSC8	CABBPX010000001	2010	Israel	Blood	5	ST289	1		WP_000368300
	GPSC208	CABBPV010000012	1999	India	Np	9V	ST4221	1		WP_000368300
	GPSC8	CABBPU010000006	2007	Israel	Blood/CSF	5	ST289	1		WP_000368300
	GPSC6	CABBPT010000009	2012	Brazil	CSF	14	ST156	1		WP_000368300
	GPSC8	CABBPP010000007	2010	Israel	Blood	5	ST289	1		WP_000368300
	GPSC8	CABBPL010000006	2007	Israel	Blood/CSF	5	ST289	1		WP_000368300
	GPSC43	CABBPF010000009	2010	Israel	Blood	9V	ST239	1		WP_000368300
	GPSC8	CABBOX010000006	2010	Israel	Blood	5	ST289	1		WP_000368300
	GPSC8	CABBOQ010000001	2007	Israel	Blood/CSF	5	ST289	1		WP_000368300
	GPSC43	CABBOL010000010	2007	Israel	Blood/CSF	9V	ST239	1		WP_000368300
	GPSC6	CABBOG010000007	2007	Israel	Blood/CSF	14	ST156	1		WP_000368300
	GPSC6	CABBNX010000004	2008	Peru	Np	14	ST7432	1		WP_000368300
	GPSC6	CABBNV010000010	2007	Israel	Blood/CSF	14	ST156	1		WP_000368300
	GPSC6	CABBNC010000004	2009	Brazil	CSF	14	ST156	1		WP_000368300
	GPSC6	CABBMW010000005	2009	Brazil	CSF	14	ST2335	1		WP_000368300
	GPSC6	CABBME010000007	2009	Brazil	Pleural fluid	14	ST156	1		WP_000368300
	GPSC8	CABBLY010000008	2007	Israel	Blood/CSF	5	ST289	1		WP_000368300
	GPSC6	CABBLX010000005	2008	Peru	Np	14	ST156	1		WP_000368300
	GPSC8	CABBLP010000005	2007	Israel	Blood/CSF	5	ST289	1		WP_000368300
	GPSC6	CABBLL010000009	2007	Israel	Blood/CSF	9V	ST162	1		WP_000368300
	GPSC257	CABBLG010000011	2009	Bangladesh	Blood	25F	ST6064	1		WP_000368300
	GPSC8	CABBKW010000010	2010	Peru	Blood	5	ST289	1		WP_000368300
	GPSC8	CABBKT010000007	2007	Israel	Blood/CSF	5	ST289	1		WP_000368300
	GPSC8	CABBKQ010000001	2008	Mozambique	Blood	5	ST289	1		WP_000368300
	GPSC8	CABBKK010000005	2008	Bangladesh	Blood	5	ST289	1		WP_000368300
	GPSC8	CABBKH010000011	2008	Mozambique	Blood	5	ST289	1		WP_000368300
	GPSC43	CABBKC010000005	2009	China	Np	18F	ST280	1		WP_000368300
	GPSC8	CABBJR010000005	2008	Bangladesh	Blood	5	ST289	1		WP_000368300
	GPSC8	CABBIY010000006	2007	Israel	Blood/CSF	5	ST289	1		WP_000368300
	GPSC8	CABBIQ010000024	2009	Mozambique	Blood	5	ST5659	1		WP_000368300
	GPSC6	CABBIN010000007	2007	Israel	Blood/CSF	14	ST156	1		WP_000368300
	GPSC8	CABBIF010000006	2008	Bangladesh	Blood	5	ST7222	1		WP_000368300
	GPSC6	CABBHY010000005	2009	Peru	Np	14	ST156	1		WP_000368300
	GPSC53	CABBHN010000022	2009	Gambia	Np	19A	ST847	1		WP_000368300
	GPSC8	CABBEB010000004	2006	Bangladesh	Blood	5	ST289	1		WP_000368300
	GPSC43	CABBDM010000001	2009	Gambia	Np	9V	ST11758	1		WP_000368300
	GPSC8	CABBDJ010000001	2006	Bangladesh	Blood	5	ST289	1		WP_000368300
	GPSC53	CABBCW010000010	2014	Malawi	Np	19A	ST847	1		WP_000368300
	GPSC54	CABBBI010000010	2014	Malawi	Np	9V	ST706	1		WP_000368300
	GPSC208	CABBBH010000015	2005	Bangladesh	Blood	9V	ST4908	1		WP_000368300
	GPSC8	CABBAK010000004	2005	Bangladesh	Blood	5	ST289	1		WP_000368300
	GPSC257	CABAZZ010000012	2005	Bangladesh	Blood	38	ST5407	1		WP_000368300
	GPSC208	CABAZS010000012	2005	Bangladesh	Blood	9V	ST4908	1		WP_000368300
	GPSC43	CABAYW010000006	2004	Bangladesh	Blood	9V	ST6052	1		WP_000368300
	GPSC208	CABAWN010000008	2012	Nepal	Blood	9V	ST4908	1		WP_000368300
	GPSC38	CABAVE010000029	2009	South Africa	Np	38	ST393	1		WP_000368300
	GPSC8	CABAUI010000006	2006	Malawi	Blood	5	ST289	1		WP_000368300
	GPSC8	CABAUA010000006	2009	Malawi	Blood	5	ST289	1		WP_000368300
	GPSC38	CABATZ010000027	2007	USA	Blood	38	ST393	1		WP_000368300
	GPSC8	CABATX010000006	2010	Malawi	Blood	5	ST289	1		WP_000368300
	GPSC8	CABATR010000018	2009	Malawi	Blood	5	ST289	1		WP_000368300
	GPSC6	CABASR010000007	2002	Malaysia	Blood	9V	ST162	1		WP_000368300
	GPSC6	CABART010000002	2003	USA	Blood	9V	ST156	1		WP_000368300
	GPSC6	CABARP010000007	2002	Malaysia	Blood	9V	ST156	1		WP_000368300
	GPSC43	CABARJ010000010	2006	Malaysia	Blood	9V	ST4128	1		WP_000368300
	GPSC38	CABAQQ010000028	2009	South Africa	Np	38	ST393	1		WP_000368300
	GPSC6	CABAQP010000003	2000	USA	Blood	9V	ST156	1		WP_000368300
	GPSC38	CABAPZ010000032	2013	South Africa	Np	38	ST393	1		WP_000368300
	GPSC6	CABANX010000007	2012	USA	Blood	15B/C	ST162	1		WP_000368300
	GPSC53	CABANT010000001	2009	Gambia	Np	19A	ST847	1		WP_000368300
	GPSC38	CABALF010000027	2011	South Africa	Blood	38	ST393	1		WP_000368300
	GPSC53	CABAJY010000017	2009	Gambia	Np	19A	ST847	1		WP_000368300
	GPSC53	CABAJD010000021	2010	Gambia	Np	19A	ST847	1		WP_000368300
	GPSC8	CABAIP010000006	2006	Israel	Blood/CSF	5	ST289	1		WP_000368300
	GPSC6	CABAIA010000004	2006	Israel	Blood/CSF	9V	ST162	1		WP_000368300
	GPSC38	CABAGS010000037	2010	Israel	Blood	38	ST9325	1		WP_000368300
	GPSC6	CABAGK010000007	2006	Israel	Blood/CSF	14	ST156	1		WP_000368300
	GPSC43	CABAFX010000009	2006	Israel	Blood/CSF	9V	ST13912	1		WP_000368300
	GPSC6	CABAFJ010000006	2009	Brazil	Pleural fluid	14	ST156	1		WP_000368300
	GPSC6	CABAFE010000007	2006	Israel	Blood/CSF	14	ST156	1		WP_000368300
	GPSC6	CABAEU010000005	2009	Brazil	Blood	14	ST156	1		WP_000368300
	GPSC6	CABAEH010000014	2010	South Africa	CSF	9V	ST162	1		WP_000368300
	GPSC8	CABADR010000008	2008	Israel	Blood	5	ST289	1		WP_000368300
	GPSC8	CABADI010000006	2008	Israel	Blood	5	ST289	1		WP_000368300
	GPSC6	CABADE010000008	2005	Israel	Blood/CSF	9V	ST162	1		WP_000368300
	GPSC6	CABACZ010000009	2009	Brazil	CSF	14	ST156	1		WP_000368300
	GPSC43	CABACO010000010	2005	Israel	Blood/CSF	9V	ST239	1		WP_000368300
	GPSC6	CABACI010000006	2008	Israel	CSF	14	ST156	1		WP_000368300
	GPSC6	CABACD010000005	2005	Israel	Blood/CSF	14	ST156	1		WP_000368300
	GPSC8	CABABR010000007	2008	Israel	Blood	5	ST289	1		WP_000368300
	GPSC6	CABABM010000004	2009	Brazil	Blood	14	ST156	1		WP_000368300
	GPSC6	CABABI010000009	2005	Israel	Blood/CSF	14	ST156	1		WP_000368300
	GPSC6	CABAAT010000007	2011	South Africa	Blood	9V	ST156	1		WP_000368300
	GPSC38	CABAAS010000035	2013	South Africa	Np	38	ST393	1		WP_000368300
	GPSC6	CABAAG010000008	2009	Brazil	Blood	14	ST156	1		WP_000368300
	GPSC6	CAAZZV010000009	2009	Brazil	Blood	14	ST156	1		WP_000368300
	GPSC6	CAAZZE010000005	2009	Brazil	Blood	14	ST156	1		WP_000368300
	GPSC8	CAAZYZ010000007	2008	Israel	Blood	5	ST289	1		WP_000368300
	GPSC6	CAAZYV010000005	2005	Israel	Blood/CSF	14	ST156	1		WP_000368300
	GPSC6	CAAZYU010000011	2009	Brazil	CSF	14	ST156	1		WP_000368300
	GPSC6	CAAZYN010000011	2009	Brazil	Blood	14	ST156	1		WP_000368300
	GPSC6	CAAZXZ010000006	2009	Brazil	Blood	14	ST156	1		WP_000368300
	GPSC6	CAAZXV010000010	2009	Brazil	Blood	14	ST156	1		WP_000368300
	GPSC8	CAAZXK010000008	2008	Israel	Blood	5	ST289	1		WP_000368300
	GPSC6	CAAZXE010000018	2009	Brazil	CSF	14	ST156	1		WP_000368300
	GPSC8	CAAZXA010000009	2008	Israel	Blood	5	ST289	1		WP_000368300
	GPSC8	CAAZWV010000007	2008	Israel	Blood	5	ST289	1		WP_000368300
	GPSC6	CAAZWJ010000009	2009	Brazil	Blood	14	ST156	1		WP_000368300
	GPSC6	CAAZWG010000006	2008	Israel	Blood	14	ST156	1		WP_000368300
	GPSC6	CAAZWE010000006	2009	Brazil	CSF	14	ST156	1		WP_000368300
	GPSC6	CAAZVW010000010	2009	Brazil	CSF	14	ST156	1		WP_000368300
	GPSC6	CAAZVR010000009	2009	Brazil	Blood	14	ST156	1		WP_000368300
	GPSC6	CAAZVK010000006	2013	Poland	CSF	14	ST156	1		WP_000368300
	GPSC6	CAAZVI010000006	2008	Israel	Blood	9V	ST162	1		WP_000368300
	GPSC6	CAAZUV010000010	2009	Brazil	Blood	14	ST12508	1		WP_000368300
	GPSC8	CAAZUU010000008	2005	Israel	Blood/CSF	5	ST289	1		WP_000368300
	GPSC8	CAAZUL010000007	2005	Israel	Blood/CSF	5	ST289	1		WP_000368300
	GPSC8	CAAZTZ010000007	2005	Israel	Blood/CSF	5	ST289	1		WP_000368300
	GPSC8	CAAZTT010000006	2005	Israel	Blood/CSF	5	ST289	1		WP_000368300
	GPSC6	CAAZTO010000006	2008	Israel	Blood	14	ST156	1		WP_000368300
	GPSC43	CAAZTN010000008	2007	Israel	Blood	9V	ST239	1		WP_000368300
	GPSC38	CAAZTH010000034	2013	South Africa	Np	38	ST393	1		WP_000368300
	GPSC8	CAAZSV010000006	2005	Israel	Blood/CSF	5	ST289	1		WP_000368300
	GPSC6	CAAZSN010000021	2008	Brazil	Blood	14	ST156	1		WP_000368300
	GPSC6	CAAZSK010000008	2007	Israel	Blood	9V	ST162	1		WP_000368300
	GPSC6	CAAZRO010000008	2008	Brazil	Blood	14	ST156	1		WP_000368300
	GPSC8	CAAZRC010000005	2005	Israel	Blood/CSF	5	ST289	1		WP_000368300
	GPSC6	CAAZRB010000007	2008	Brazil	Blood	14	ST156	1		WP_000368300
	GPSC38	CAAZQU010000034	2013	South Africa	Np	38	ST393	1		WP_000368300
	GPSC6	CAAZQS010000004	2013	Poland	Blood	9V	ST156	1		WP_000368300
	GPSC6	CAAZQQ010000006	2008	Brazil	Blood	14	ST156	1		WP_000368300
	GPSC38	CAAZQE010000029	2013	Poland	Blood	38	ST393	1		WP_000368300
	GPSC6	CAAZPX010000009	2008	Brazil	Blood	14	ST156	1		WP_000368300
	GPSC6	CAAZPV010000007	2008	Brazil	Blood	14	ST1556	1		WP_000368300
	GPSC8	CAAZPG010000049	2005	Israel	Blood/CSF	5	ST289	1		WP_000368300
	GPSC43	CAAZOY010000008	2009	Gambia	Np	9V	ST11758	1		WP_000368300
	GPSC8	CAAZOX010000004	2005	Israel	Blood/CSF	5	ST289	1		WP_000368300
	GPSC6	CAAZOW010000004	2013	Poland	Blood	14	ST143	1		WP_000368300
	GPSC8	CAAZOQ010000007	2005	Israel	Blood/CSF	5	ST289	1		WP_000368300
	GPSC6	CAAZOP010000010	2008	Brazil	CSF	14	ST156	1		WP_000368300
	GPSC53	CAAZOJ010000016	2009	Gambia	Np	19A	ST847	1		WP_000368300
	GPSC8	CAAZOI010000007	2005	Israel	Blood/CSF	5	ST289	1		WP_000368300
	GPSC6	CAAZNL010000006	2005	Israel	Blood/CSF	14	ST156	1		WP_000368300
	GPSC43	CAAZNH010000004	2009	Gambia	Np	9V	ST11758	1		WP_000368300
	GPSC6	CAAZMV010000006	2008	Brazil	CSF	14	ST156	1		WP_000368300
	GPSC38	CAAZMU010000032	2009	Qatar	Blood	38	ST6355	1		WP_000368300
	GPSC8	CAAZMQ010000005	2005	Israel	Blood/CSF	5	ST289	1		WP_000368300
	GPSC6	CAAZMH010000004	2005	Israel	Blood/CSF	14	ST156	1		WP_000368300
	GPSC8	CAAZMC010000006	2007	Israel	Blood	5	ST289	1		WP_000368300
	GPSC53	CAAZMB010000009	2009	Gambia	Np	19A	ST847	1		WP_000368300
	GPSC8	CAAZLN010000007	2007	Israel	Blood	5	ST289	1		WP_000368300
	GPSC6	CAAZLB010000064	2014	Israel	Blood	14	ST156	1		WP_000368300
	GPSC6	CAAZJT010000013	2012	Slovenia	Blood	14	ST1569	1		WP_000368300
	GPSC6	CAAZJO010000008	2008	Brazil	CSF	14	ST156	1		WP_000368300
	GPSC6	CAAZJF010000009	2008	Brazil	Blood	14	ST12506	1		WP_000368300
	GPSC6	CAAZIW010000006	2008	Brazil	Blood	14	ST156	1		WP_000368300
	GPSC8	CAAZIU010000007	2007	Israel	Blood	5	ST289	1		WP_000368300
	GPSC6	CAAZIF010000006	2012	Slovenia	Blood	14	ST156	1		WP_000368300
	GPSC6	CAAZIB010000010	2012	Slovenia	Blood	9V	ST12758	1		WP_000368300
	GPSC8	CAAZHK010000008	2007	Israel	Blood	5	ST289	1		WP_000368300
	GPSC8	CAAZGP010000010	2014	Israel	Blood	5	ST289	1		WP_000368300
	GPSC6	CAAZGB010000006	2008	Brazil	Blood	14	ST156	1		WP_000368300
	GPSC6	CAAZFY010000006	2012	Slovenia	Blood	9V	ST162	1		WP_000368300
	GPSC8	CAAZFE010000009	2007	Israel	Blood	5	ST289	1		WP_000368300
	GPSC6	CAAZEY010000006	1999	USA	Blood	9V	ST156	1		WP_000368300
	GPSC6	CAAZEW010000007	2008	Brazil	CSF	14	ST12839	1		WP_000368300
	GPSC8	CAAZES010000008	2007	Israel	Blood	5	ST289	1		WP_000368300
	GPSC6	CAAZEL010000007	2007	Israel	Blood	14	ST156	1		WP_000368300
	GPSC6	CAAZBX010000009	1998	USA	Blood	14	ST156	1		WP_000368300
	GPSC8	CAAZAQ010000018	2010	South Africa	CSF	5	ST5659	1		WP_000368300
	GPSC6	CAAZAP010000009	2008	Brazil	CSF	14	ST12505	1		WP_000368300
	GPSC8	CAAZAJ010000023	2010	South Africa	Blood	5	ST5659	1		WP_000368300
	GPSC43	CAAYZW010000011	2014	Israel	Blood	9V	ST239	1		WP_000368300
	GPSC6	CAAYZP010000006	2008	Egypt	Pleural fluid	14	ST8488	1		WP_000368300
	GPSC6	CAAYYW010000003	2008	Brazil	CSF	14	ST156	1		WP_000368300
	GPSC6	CAAYXZ010000010	2008	Brazil	CSF	14	ST156	1		WP_000368300
	GPSC6	CAAYXP010000006	1998	USA	Blood	9V	ST156	1		WP_000368300
	GPSC6	CAAYXL010000008	2009	Israel	Blood	14	ST156	1		WP_000368300
	GPSC38	CAAYXC010000028	2009	Israel	Blood	38	ST393	1		WP_000368300
	GPSC6	CAAYVT010000010	1999	USA	Blood	9V	ST162	1		WP_000368300
	GPSC6	CAAYVR010000006	2008	Brazil	CSF	14	ST12507	1		WP_000368300
	GPSC38	CAAYVB010000026	2010	South Africa	Np	38	ST393	1		WP_000368300
	GPSC38	CAAYUZ010000025	1998	USA	CSF	38	ST393	1		WP_000368300
	GPSC38	CAAYUF010000021	2009	USA	Blood	38	ST393	1		WP_000368300
	GPSC6	CAAYUD010000005	2008	Brazil	CSF	14	ST156	1		WP_000368300
	GPSC53	CAAYUB010000021	2009	Gambia	Np	19A	ST847	1		WP_000368300
	GPSC6	CAAYTB010000010	2008	Brazil	CSF	14	ST156	1		WP_000368300
	GPSC53	CAAYSZ010000022	2009	Gambia	Np	19A	ST847	1		WP_000368300
	GPSC38	CAAYSU010000028	2013	Israel	Blood	38	ST393	1		WP_000368300
	GPSC6	CAAYSM010000009	2008	Brazil	Pleural fluid	14	ST156	1		WP_000368300
	GPSC6	CAAYRE010000006	1998	USA	Pleural fluid	9V	ST162	1		WP_000368300
	GPSC6	CAAYRC010000004	1998	USA	Blood	9V	ST162	1		WP_000368300
	GPSC53	CAAYQC010000024	2009	Gambia	Np	19A	ST847	1		WP_000368300
	GPSC38	CAAYQB010000024	2013	Israel	Blood	38	ST393	1		WP_000368300
	GPSC6	CAAYPX010000008	2008	Brazil	Blood	14	ST156	1		WP_000368300
	GPSC6	CAAYPM010000005	2008	Brazil	Blood	14	ST156	1		WP_000368300
	GPSC53	CAAYPI010000010	2009	Gambia	Np	19A	ST847	1		WP_000368300
	GPSC8	CAAYPC010000007	2010	South Africa	Np	5	ST5659	1		WP_000368300
	GPSC6	CAAYOS010000002	2014	Israel	Blood	14	ST143	1		WP_000368300
	GPSC8	CAAYOD010000005	2009	Israel	Blood	5	ST289	1		WP_000368300
	GPSC9	CAAYNA010000008	1999	Gambia	CSF	14	ST861	1		WP_000368300
	GPSC6	CAAYMJ010000009	2008	Brazil	Blood	14	ST156	1		WP_000368300
	GPSC8	CAAYMF010000019	2010	South Africa	Np	5	ST5659	1		WP_000368300
	GPSC8	CAAYLQ010000006	2014	Israel	Blood	5	ST289	1		WP_000368300
	GPSC38	CAAYLD010000025	1998	USA	Blood	38	ST393	1		WP_000368300
	GPSC8	CAAYKK010000007	2008	Israel	Blood	5	ST289	1		WP_000368300
	GPSC43	CAAYJP010000009	2009	Israel	Blood	9V	ST239	1		WP_000368300
	GPSC6	CAAYJH010000014	2008	Brazil	Blood	14	ST156	1		WP_000368300
	GPSC8	CAAYIK010000008	2014	Israel	Blood	5	ST289	1		WP_000368300
	GPSC6	CAAYIC010000005	2008	Brazil	Blood	14	ST156	1		WP_000368300
	GPSC6	CAAYHJ010000013	1999	USA	Blood	9V	ST1269	1		WP_000368300
	GPSC6	CAAYGY010000006	2008	Brazil	Blood	14	ST156	1		WP_000368300
	GPSC6	CAAYGW010000009	2008	Brazil	CSF	9V	ST162	1		WP_000368300
	GPSC43	CAAYFO010000010	2008	Israel	Blood	9V	ST239	1		WP_000368300
	GPSC8	CAAYEQ010000008	2008	Israel	Blood	5	ST289	1		WP_000368300
	GPSC8	CAAYDT010000008	2008	Israel	Blood	5	ST289	1		WP_000368300
	GPSC53	CAAYDP010000021	2009	Gambia	Np	19A	ST847	1		WP_000368300
	GPSC53	CAAYDH010000024	2009	Gambia	Np	19A	ST847	1		WP_000368300
	GPSC43	CAAYDE010000022	2008	Israel	Blood	9V	ST239	1		WP_000368300
	GPSC6	CAAYDA010000013	1999	USA	CSF	9V	ST1269	1		WP_000368300
	GPSC6	CAAYCG010000003	2015	Belarus	Blood	14	ST156	1		WP_000368300
	GPSC8	CAAYBT010000008	2008	Israel	Blood	5	ST289	1		WP_000368300
	GPSC8	CAAYBO010000002	2006	Malawi	Blood	5	ST289	1		WP_000368300
	GPSC6	CAAYBL010000006	2015	Belarus	Blood	14	ST156	1		WP_000368300
	GPSC53	CAAYBG010000015	1997	China	Not known	19A	ST847	1		WP_000368300
	GPSC38	CAAYAN010000025	2013	Israel	Blood	38	ST393	1		WP_000368300
	GPSC43	CAAYAH010000002	2015	Belarus	Blood	9V	ST239	1		WP_000368300
	GPSC53	CAAYAF010000023	2009	Gambia	Np	19A	ST847	1		WP_000368300
	GPSC8	CAAYAD010000006	2011	Malawi	CSF	5	ST289	1		WP_000368300
	GPSC6	CAAXZZ010000004	2014	Belarus	Ear	14	ST1227	1		WP_000368300
	GPSC53	CAAXZN010000024	2009	Gambia	Np	19A	ST847	1		WP_000368300
	GPSC53	CAAXZD010000020	2009	Gambia	Np	19A	ST847	1		WP_000368300
	GPSC6	CAAXYV010000006	2014	Belarus	Ear	14	ST12830	1		WP_000368300
	GPSC6	CAAXYE010000003	2014	Belarus	Ear	14	ST1227	1		WP_000368300
	GPSC53	CAAXXZ010000010	2009	Gambia	Np	19A	ST847	1		WP_000368300
	GPSC6	CAAXXG010000005	2006	Israel	Blood	14	ST156	1		WP_000368300
	GPSC8	CAAXXC010000002	2007	Malawi	Blood	5	ST289	1		WP_000368300
	GPSC8	CAAXXA010000016	2009	South Africa	Blood & knee fluid	5	ST5659	1		WP_000368300
	GPSC38	CAAXWY010000030	2006	South Africa	CSF	38	ST310	1		WP_000368300
	GPSC6	CAAXWV010000002	2014	Belarus	Ear	14	ST12834	1		WP_000368300
	GPSC234	CAAXWU010000014	2009	Gambia	Np	3	ST10606	1		WP_000368300
	GPSC53	CAAXWT010000026	2010	Gambia	Np	19A	ST847	1		WP_000368300
	GPSC53	CAAXWN010000016	2009	Gambia	Np	19A	ST847	1		WP_000368300
	GPSC8	CAAXWA010000007	2006	Israel	Blood	5	ST289	1		WP_000368300
	GPSC53	CAAXVT010000022	2009	Gambia	Np	19A	ST847	1		WP_000368300
	GPSC234	CAAXVN010000020	2009	Gambia	Np	3	ST10606	1		WP_000368300
	GPSC38	CAAXUY010000027	2013	Israel	Blood	38	ST393	1		WP_000368300
	GPSC53	CAAXUN010000021	2009	Gambia	Np	19A	ST847	1		WP_000368300
	GPSC6	CAAXSS010000006	2014	Belarus	Sputum	14	ST1227	1		WP_000368300
	GPSC6 (2245STDY6835664)	CAAXQU010000002	2013	Israel	Blood	14	ST143	1		WP_000368300
	GPSC6	CAAXPP010000003	2012	Russia	Np	19F	ST143	1		WP_000368300
	GPSC53	CAAXOR010000018	2010	Gambia	Np	19A	ST847	1		WP_000368300
	GPSC43	CAAXOC010000010	2012	Russia	Np	9V	ST239	1		WP_000368300
	GPSC8 (2245STDY6835605)	CAAXNZ010000006	2012	Israel	Blood	5	ST289	1		WP_000368300
	GPSC8 (2245STDY6835604)	CAAXNS010000007	2012	Israel	Blood	5	ST289	1		WP_000368300
	GPSC43	CAAXMV010000010	2014	Russia	Np	9V	ST239	1		WP_000368300
	GPSC8 (2245STDY6835601)	CAAXML010000006	2012	Israel	Blood	5	ST289	1		WP_000368300
	GPSC38 (2245STDY6655137)	CAAXKT010000026	2013	Brazil	Blood	38	ST393	1		WP_000368300
	GPSC208	CAAXKR010000021	2014	Nepal	Np	9V	ST4908	1		WP_000368300
	GPSC43 (2245STDY6655136)	CAAXKO010000006	2013	Brazil	Blood	9V	ST280	1		WP_000368300
	GPSC8	CAAXJX010000005	2006	Malawi	Blood	5	ST289	1		WP_000368300
	GPSC8	CAAXGP010000014	2011	Malawi	Blood	5	ST7050	1		WP_000368300
	GPSC8	CAAXFM010000006	2008	Malawi	Blood	5	ST289	1		WP_000368300
	GPSC6 (2245STDY6655109)	CAAXFJ010000005	2013	Brazil	Blood	14	ST156	1		WP_000368300
	GPSC8 (2245STDY6835366)	CAAXDH010000006	2011	Israel	Blood	5	ST289	1		WP_000368300
	GPSC8 (2245STDY6835365)	CAAXDB010000007	2011	Israel	Blood	5	ST289	1		WP_000368300
	GPSC8 (2245STDY6835363)	CAAXCR010000006	2011	Israel	Blood	5	ST289	1		WP_000368300
	GPSC8 (2245STDY6835361)	CAAXCI010000006	2011	Israel	Blood	5	ST289	1		WP_000368300
	GPSC6	CAAXBV010000005	2011	Russia	CSF	14	ST1569	1		WP_000368300
	GPSC6 (2245STDY6655088)	CAAXBM010000005	2013	Brazil	Blood	9V	ST156	1		WP_000368300
	GPSC8 (2245STDY6835356)	CAAXBJ010000001	2011	Israel	Blood	5	ST289	1		WP_000368300
	GPSC8 (2245STDY6835355)	CAAXBH010000001	2011	Israel	Blood	5	ST289	1		WP_000368300
	GPSC54	CAAXBE010000014	2004	Malawi	Blood	9V	ST5778	1		WP_000368300
	GPSC8 (2245STDY6835354)	CAAXAX010000006	2011	Israel	Blood	5	ST289	1		WP_000368300
	GPSC8 (2245STDY6835353)	CAAXAQ010000006	2011	Israel	Blood	5	ST289	1		WP_000368300
	GPSC566	CAAXAP010000015	2011	Russia	CSF	18F	ST4651	1		WP_000368300
	GPSC8	CAAXAN010000004	1998	Malawi	Blood	5	ST289	1		WP_000368300
	GPSC8 (2245STDY6835352)	CAAXAK010000006	2011	Israel	Blood	5	ST289	1		WP_000368300
	GPSC8	CAAXAC010000006	2005	Malawi	Blood	5	ST289	1		WP_000368300
	GPSC38 (2245STDY6835349)	CAAWZZ010000019	2011	Israel	Blood	38	ST13945	1		WP_000368300
	GPSC8	CAAWZX010000005	2009	Bangladesh	CSF	5	ST289	1		WP_000368300
	GPSC8	CAAWZW010000006	2001	Malawi	CSF	5	ST5659	1		WP_000368300
	GPSC8 (2245STDY6835348)	CAAWZU010000007	2010	Israel	Blood	5	ST289	1		WP_000368300
	GPSC8 (2245STDY6835347)	CAAWZN010000006	2010	Israel	Blood	5	ST289	1		WP_000368300
	GPSC8	CAAWZI010000006	2005	Malawi	Blood	5	ST289	1		WP_000368300
	GPSC8 (2245STDY6835339)	CAAWYO010000006	2011	Israel	Blood	5	ST289	1		WP_000368300
	GPSC53	CAAWYF010000019	2009	Gambia	Np	19A	ST12191	1		WP_000368300
	GPSC8	CAAWYE010000001	2003	Malawi	Blood	5	ST289	1		WP_000368300
	GPSC257	CAAWYD010000013	2008	Bangladesh	Blood	25F	ST5407	1		WP_000368300
	GPSC8 (2245STDY6835332)	CAAWXN010000007	2011	Israel	Blood	5	ST289	1		WP_000368300
	GPSC53	CAAWWV010000014	2010	Gambia	Np	19A	ST847	1		WP_000368300
	GPSC53	CAAWWD010000017	2009	Gambia	Np	19A	ST847	1		WP_000368300
	GPSC6 (2245STDY6655057)	CAAWVX010000004	2013	Brazil	CSF	14	ST156	1		WP_000368300
	GPSC8	CAAWVT010000007	2008	Malawi	Blood	5	ST289	1		WP_000368300
	GPSC8 (2245STDY6835324)	CAAWVR010000006	2011	Israel	Blood	5	ST289	1		WP_000368300
	GPSC6 (2245STDY6655051)	CAAWVF010000007	2012	Brazil	Blood	14	ST156	1		WP_000368300
	GPSC8 (2245STDY6835320)	CAAWUY010000006	2011	Israel	Blood	5	ST289	1		WP_000368300
	GPSC8 (2245STDY6835318)	CAAWUR010000006	2011	Israel	Blood	5	ST289	1		WP_000368300
	GPSC53	CAAWUQ010000015	2010	Malawi	Np	19A	ST5262	1		WP_000368300
	GPSC54	CAAWUJ010000011	2010	Malawi	Np	9V	ST9473	1		WP_000368300
	GPSC8 (2245STDY6835315)	CAAWUG010000006	2011	Israel	Blood	5	ST289	1		WP_000368300
	GPSC6 (2245STDY6655047)	CAAWUA010000004	2012	Brazil	Blood	14	ST156	1		WP_000368300
	GPSC38 (2245STDY6835312)	CAAWTN010000025	2011	Israel	Blood	38	ST393	1		WP_000368300
	GPSC6 (2245STDY6835308)	CAAWTJ010000008	2011	Israel	Blood	14	ST156	1		WP_000368300
	GPSC8 (2245STDY6835310)	CAAWTH010000006	2011	Israel	Blood	5	ST289	1		WP_000368300
	GPSC8	CAAWTD010000015	2009	USA	Blood	5	ST289	1		WP_000368300
	GPSC6	CAAWSW010000006	2015	India	Blood	9V	ST156	1		WP_000368300
	GPSC43 (2245STDY6655037)	CAAWSQ010000019	2012	Brazil	CSF	18C	ST280	1		WP_000368300
	GPSC43	CAAWSP010000013	2014	India	Blood	11A	ST4661	1		WP_000368300
	GPSC8 (2245STDY6835306)	CAAWSN010000005	2010	Israel	Blood	5	ST289	1		WP_000368300
	GPSC6	CAAWRZ010000003	1998	USA	Blood	9V	ST156	1		WP_000368300
	GPSC6	CAAWRS010000013	1999	USA	Blood	14	ST671	1		WP_000368300
	GPSC6 (2245STDY6655031)	CAAWRI010000004	2012	Brazil	CSF	14	ST156	1		WP_000368300
	GPSC38 (2245STDY6655030)	CAAWRE010000031	2012	Brazil	Blood	38	ST755	1		WP_000368300
	GPSC8 (2245STDY6835297)	CAAWRD010000006	2010	Israel	Blood	5	ST289	1		WP_000368300
	GPSC6 (2245STDY6655029)	CAAWRB010000004	2012	Brazil	Blood	14	ST156	1		WP_000368300
	GPSC6 (2245STDY6655028)	CAAWQW010000007	2012	Brazil	Blood	14	ST13933	1		WP_000368300
	GPSC6	CAAWPR010000006	1999	USA	Blood	9V	ST156	1		WP_000368300
	GPSC8	CAAWPH010000005	2015	India	Blood	5	ST4219	1		WP_000368300
	GPSC38 (2245STDY6655017)	CAAWPC010000028	2012	Brazil	Blood	38	ST393	1		WP_000368300
	GPSC6 (2245STDY6655016)	CAAWOX010000006	2012	Brazil	Blood	9V	ST156	1		WP_000368300
	GPSC53	CAAWOP010000012	2009	Malawi	Np	19A	ST847	1		WP_000368300
	GPSC6 (2245STDY6655014)	CAAWOL010000005	2012	Brazil	Blood	14	ST13932	1		WP_000368300
	GPSC6 (2245STDY6655012)	CAAWOC010000009	2012	Brazil	Blood	9V	ST162	1		WP_000368300
	GPSC53	CAAWNU010000017	2009	Malawi	Np	19A	ST847	1		WP_000368300
	GPSC8 (2245STDY6835276)	CAAWNH010000005	2010	Israel	Blood	5	ST289	1		WP_000368300
	GPSC6 (2245STDY6655006)	CAAWMY010000014	2012	Brazil	Blood	14	ST156	1		WP_000368300
	GPSC6 (2245STDY6655003)	CAAWMG010000006	2012	Brazil	Blood	14	ST156	1		WP_000368300
	GPSC8	CAAWLO010000015	2009	Mozambique	Blood	5	ST7050	1		WP_000368300
	GPSC6	CAAWLI010000006	2010	India	Blood	14	ST143	1		WP_000368300
	GPSC6 (2245STDY6654996)	CAAWKU010000005	2012	Brazil	CSF	14	ST156	1		WP_000368300
	GPSC53	CAAWKT010000013	2014	Malawi	Np	19A	ST847	1		WP_000368300
	GPSC8 (2245STDY6836142)	CAAWKF010000006	2009	Israel	Blood/CSF	5	ST289	1		WP_000368300
	GPSC8 (2245STDY6836137)	CAAWJS010000007	2009	Israel	Blood/CSF	5	ST289	1		WP_000368300
	GPSC6 (2245STDY6654990)	CAAWJN010000002	2012	Brazil	Blood	14	ST156	1		WP_000368300
	GPSC6 (2245STDY6836117)	CAAWJF010000010	2008	Israel	Blood/CSF	9V	ST162	1		WP_000368300
	GPSC6	CAAWJD010000006	2012	Brazil	Blood	14	ST156	1		WP_000368300
	GPSC6	CAAWJC010000008	2012	Brazil	Blood	14	ST156	1		WP_000368300
	GPSC6	CAAWIT010000005	2013	China	Not known	23A	ST166	1		WP_000368300
	GPSC6	CAAWIH010000010	2009	Peru	Np	14	ST379	1		WP_000368300
	GPSC8 (2245STDY6835225)	CAAWIE010000002	2010	Israel	Blood	5	ST289	1		WP_000368300
	GPSC6	CAAWHW010000005	2009	Brazil	Blood	14	ST156	1		WP_000368300
	GPSC43	CAAWHT010000005	2007	Peru	Np	9V	ST280	1		WP_000368300
	GPSC54	CAAWGU010000013	2014	Malawi	Np	9V	ST5778	1		WP_000368300
	GPSC6	CAAWGC010000007	2009	Brazil	CSF	14	ST156	1		WP_000368300
	GPSC6	CAAWFU010000006	2007	Peru	Blood	14	ST156	1		WP_000368300
	GPSC6	CAAWFA010000005	2007	Peru	Blood	14	ST156	1		WP_000368300
	GPSC8	CAAWEW010000005	2007	Peru	Blood	5	ST289	1		WP_000368300
	GPSC6	CAAWEV010000004	2009	Brazil	Blood	9V	ST156	1		WP_000368300
	GPSC8	CAAWER010000006	2007	Peru	Blood	5	ST289	1		WP_000368300
	GPSC6	CAAWEQ010000009	2009	Brazil	Sterile fluid	14	ST156	1		WP_000368300
	GPSC8 (2245STDY6835211)	CAAWEP010000006	2009	Israel	Blood	5	ST289	1		WP_000368300
	GPSC8 (2245STDY6835209)	CAAWEE010000006	2010	Israel	Blood	5	ST289	1		WP_000368300
	GPSC6	CAAWED010000006	2009	Brazil	CSF	14	ST156	1		WP_000368300
	GPSC6	CAAWDY010000008	2007	Peru	CSF	14	ST156	1		WP_000368300
	GPSC6	CAAWDX010000006	2011	Morocco	Not known	14	ST156	1		WP_000368300
	GPSC8 (2245STDY6835208)	CAAWDW010000006	2010	Israel	Blood	5	ST289	1		WP_000368300
	GPSC6	CAAWDT010000007	2009	Brazil	Blood	14	ST156	1		WP_000368300
	GPSC8	CAAWCZ010000010	2007	Peru	Blood	5	ST289	1		WP_000368300
	GPSC38 (2245STDY6835205)	CAAWCY010000037	2010	Israel	Blood	38	ST9325	1		WP_000368300
	GPSC6	CAAWCU010000005	2014	Morocco	Blood	14	ST156	1		WP_000368300
	GPSC8	CAAWCO010000010	2006	Peru	CSF	5	ST289	1		WP_000368300
	GPSC6	CAAWCN010000010	2012	Morocco	CSF	14	ST2128	1		WP_000368300
	GPSC8	CAAWCK010000003	2010	Morocco	CSF	5	ST289	1		WP_000368300
	GPSC6	CAAWCH010000002	2006	Peru	Pleural fluid	14	ST156	1		WP_000368300
	GPSC8	CAAWBT010000010	2006	Peru	Pleural fluid	5	ST289	1		WP_000368300
	GPSC8 (2245STDY6835200)	CAAWBH010000006	2010	Israel	Blood	5	ST289	1		WP_000368300
	GPSC6	CAAWAV010000003	2008	Morocco	Blood	14	ST156	1		WP_000368300
	GPSC6	CAAWAJ010000004	2008	Peru	Np	9V	ST156	1		WP_000368300
	GPSC6	CAAWAE010000005	2008	Peru	Np	14	ST156	1		WP_000368300
	GPSC8	CAAWAA010000004	2009	Morocco	Other	5	ST289	1		WP_000368300
	GPSC6	CAAVZZ010000001	2009	Morocco	Blood	14	ST156	1		WP_000368300
	GPSC6	CAAVZU010000011	2009	Morocco	Blood	14	ST156	1		WP_000368300
	GPSC6	CAAVZP010000005	2008	Peru	Np	14	ST7456	1		WP_000368300
	GPSC6	CAAVZM010000007	2007	Morocco	Blood	14	ST156	1		WP_000368300
	GPSC6	CAAVZF010000010	2014	Qatar	Blood	11A	ST156	1		WP_000368300
	GPSC38	CAAVYO010000034	2013	Qatar	Blood	38	ST9325	1		WP_000368300
	GPSC8	CAAVXW010000001	2009	Israel	Blood/CSF	5	ST289	1		WP_000368300
	GPSC8	CAAVXT010000007	2009	Israel	Blood/CSF	5	ST289	1		WP_000368300
	GPSC8	CAAVXQ010000006	2009	Israel	Blood/CSF	5	ST289	1		WP_000368300
	GPSC8	CAAVXJ010000006	2009	Israel	Blood/CSF	5	ST289	1		WP_000368300
	GPSC8	CAAVXH010000006	2009	Israel	Blood/CSF	5	ST289	1		WP_000368300
	GPSC6	CAAVXB010000008	2009	Israel	Blood/CSF	14	ST156	1		WP_000368300
	GPSC8	CAAVWX010000008	2009	Israel	Blood/CSF	5	ST289	1		WP_000368300
	GPSC8	CAAVWP010000007	2013	Qatar	Blood	5	ST289	1		WP_000368300
	GPSC43	CAAVVT010000012	2009	Israel	Blood/CSF	9V	ST239	1		WP_000368300
	GPSC8	CAAVVO010000012	2013	Qatar	Blood	5	ST289	1		WP_000368300
	GPSC8	CAAVVM010000013	2013	Qatar	Blood	5	ST289	1		WP_000368300
	GPSC8	CAAVVL010000006	2009	Israel	Blood/CSF	5	ST289	1		WP_000368300
	GPSC8	CAAVVG010000006	2009	Israel	Blood/CSF	5	ST289	1		WP_000368300
	GPSC6	CAAVVF010000005	2009	Israel	Blood/CSF	14	ST156	1		WP_000368300
	GPSC8	CAAVVA010000005	2009	Israel	Blood/CSF	5	ST289	1		WP_000368300
	GPSC6	CAAVUX010000003	2009	Israel	Blood/CSF	9V	ST162	1		WP_000368300
	GPSC6	CAAVUQ010000009	2009	Israel	Blood/CSF	9V	ST162	1		WP_000368300
	GPSC8	CAAVUJ010000006	2009	Israel	Blood/CSF	5	ST289	1		WP_000368300
	GPSC6	CAAVUH010000009	2009	Israel	Blood/CSF	14	ST156	1		WP_000368300
	GPSC536	CAAVUG010000021	2014	Malawi	CSF	38	ST5359	1		WP_000368300
	GPSC8	CAAVUC010000007	2009	Israel	Blood/CSF	5	ST289	1		WP_000368300
	GPSC43	CAAVTZ010000009	2009	Israel	Blood/CSF	9V	ST13937	1		WP_000368300
	GPSC6	CAAVTN010000004	2009	Israel	Blood/CSF	9V	ST162	1		WP_000368300
	GPSC8	CAAVTM010000006	2009	Israel	Blood/CSF	5	ST289	1		WP_000368300
	GPSC8	CAAVTJ010000006	2009	Israel	Blood/CSF	5	ST289	1		WP_000368300
	GPSC8	CAAVTG010000016	2009	Malawi	Blood	5	ST289	1		WP_000368300
	GPSC38	CAAVTF010000030	2009	Israel	Blood/CSF	38	ST393	1		WP_000368300
	GPSC8	CAAVTC010000021	2010	Malawi	Unknown	5	ST289	1		WP_000368300
	GPSC6	CAAVSY010000006	2009	Israel	Blood/CSF	9V	ST162	1		WP_000368300
	GPSC8	CAAVSV010000001	2009	Israel	Blood/CSF	5	ST289	1		WP_000368300
	GPSC8	CAAVST010000007	2006	Malawi	CSF	5	ST289	1		WP_000368300
	GPSC8	CAAVSP010000006	2009	Israel	Blood/CSF	5	ST289	1		WP_000368300
	GPSC8 (2245STDY6835478)	CAAVSM010000005	2011	Israel	Blood	5	ST289	1		WP_000368300
	GPSC8 (2245STDY6835476)	CAAVSJ010000007	2011	Israel	Blood	5	ST289	1		WP_000368300
	GPSC8 (2245STDY6835472)	CAAVSH010000006	2011	Israel	Blood	5	ST289	1		WP_000368300
	GPSC8 (2245STDY6835473)	CAAVSG010000006	2011	Israel	Blood	5	ST289	1		WP_000368300
	GPSC54	CAAVSA010000013	2014	Malawi	Np	28F	ST10895	1		WP_000368300
	GPSC8 (2245STDY6835458)	CAAVRD010000006	2012	Israel	Blood	5	ST289	1		WP_000368300
	GPSC8	CAAVQX010000019	2014	Malawi	Np	5	ST7050	1		WP_000368300
	GPSC8 (2245STDY6835452)	CAAVQT010000007	2012	Israel	CSF	5	ST289	1		WP_000368300
	GPSC8 (2245STDY6835434)	CAAVPK010000006	2011	Israel	Blood	5	ST289	1		WP_000368300
	GPSC8 (2245STDY6835433)	CAAVPH010000007	2011	Israel	CSF	5	ST289	1		WP_000368300
	GPSC8 (2245STDY6835418)	CAAVOE010000007	2011	Israel	Blood	5	ST289	1		WP_000368300
	GPSC8 (2245STDY6835408)	CAAVNL010000006	2011	Israel	Blood	5	ST289	1		WP_000368300
	GPSC8 (2245STDY6835401)	CAAVMW010000007	2011	Israel	Blood	5	ST289	1		WP_000368300
	GPSC8 (2245STDY6835400)	CAAVMP010000004	2011	Israel	Blood	5	ST289	1		WP_000368300
	GPSC8 (2245STDY6835390)	CAAVLZ010000006	2011	Israel	Blood	5	ST289	1		WP_000368300
	GPSC43 (2245STDY6835382)	CAAVLM010000008	2010	Israel	Blood	9V	ST239	1		WP_000368300
	GPSC6 (2245STDY6836047)	CAAVLB010000001	2007	Israel	Blood/CSF	9V	ST162	1		WP_000368300
	GPSC6 (2245STDY6836046)	CAAVKZ010000004	2008	Israel	Blood/CSF	14	ST156	1		WP_000368300
	GPSC6 (2245STDY6836045)	CAAVKV010000002	2008	Israel	Blood/CSF	14	ST143	1		WP_000368300
	GPSC6 (2245STDY6836043)	CAAVKR010000007	2007	Israel	Blood/CSF	9V	ST162	1		WP_000368300
	GPSC43 (2245STDY6836038)	CAAVKE010000012	2007	Israel	Blood/CSF	9V	ST239	1		WP_000368300
	GPSC8 (2245STDY6836036)	CAAVKA010000006	2007	Israel	Blood/CSF	5	ST289	1		WP_000368300
	GPSC38 (2245STDY6836031)	CAAVJX010000027	2007	Israel	Blood/CSF	38	ST13935	1		WP_000368300
	GPSC6 (2245STDY6836034)	CAAVJT010000002	2007	Israel	Blood/CSF	14	ST156	1		WP_000368300
	GPSC6 (2245STDY6836028)	CAAVJR010000009	2007	Israel	Blood/CSF	14	ST156	1		WP_000368300
	GPSC6 (2245STDY6836030)	CAAVJO010000007	2007	Israel	Blood/CSF	14	ST156	1		WP_000368300
	GPSC6 (2245STDY6836025)	CAAVJK010000007	2007	Israel	Blood/CSF	14	ST156	1		WP_000368300
	GPSC6 (2245STDY6835940)	CAAVIA010000006	2006	Israel	Blood/CSF	14	ST156	1		WP_000368300
	GPSC6 (2245STDY6835935)	CAAVHT010000006	2006	Israel	Blood/CSF	14	ST156	1		WP_000368300
	GPSC6 (2245STDY6835936)	CAAVHS010000004	2006	Israel	Blood/CSF	14	ST156	1		WP_000368300
	GPSC38 (2245STDY6835933)	CAAVHR010000028	2006	Israel	Blood/CSF	38	ST393	1		WP_000368300
	GPSC172	CAAVHN010000010	2000	China	Np	15B/C	ST8496	1		WP_000368300
	GPSC6 (2245STDY6835930)	CAAVHK010000005	2006	Israel	Blood/CSF	9V	ST162	1		WP_000368300
	GPSC6 (2245STDY6835929)	CAAVHH010000007	2006	Israel	Blood/CSF	14	ST156	1		WP_000368300
	GPSC6 (2245STDY6835914)	CAAVGG010000003	2006	Israel	Blood/CSF	14	Undeterminable	1		WP_000368300
	GPSC6 (2245STDY6835912)	CAAVGF010000006	2006	Israel	Blood/CSF	14	ST156	1		WP_000368300
	GPSC6 (2245STDY6835909)	CAAVGE010000008	2006	Israel	Blood/CSF	14	ST44	1		WP_000368300
	GPSC6 (2245STDY6835913)	CAAVGA010000002	2006	Israel	Blood/CSF	9V	ST162	1		WP_000368300
	GPSC6 (2245STDY6835908)	CAAVFV010000006	2006	Israel	Blood/CSF	14	ST156	1		WP_000368300
	GPSC6	CAAVFI010000011	2009	Qatar	Blood	9V	ST156	1		WP_000368300
	GPSC8 (2245STDY6835899)	CAAVFH010000007	2006	Israel	Blood/CSF	5	ST289	1		WP_000368300
	GPSC8 (2245STDY6835898)	CAAVFF010000002	2006	Israel	Blood/CSF	5	ST289	1		WP_000368300
	GPSC43 (2245STDY6835897)	CAAVFD010000022	2006	Israel	Blood/CSF	9V	ST239	1		WP_000368300
	GPSC6 (2245STDY6835892)	CAAVEX010000005	2006	Israel	Blood/CSF	14	ST156	1		WP_000368300
	GPSC43	CAAVBY010000009	2010	Gambia	Lung aspirate	9V	ST280	1		WP_000368300
	GPSC43	CAAVBU010000001	2012	Gambia	Blood	9V	ST280	1		WP_000368300
	GPSC8	CAAVBL010000001	2013	Gambia	Blood	5	ST3404	1		WP_000368300
	GPSC8	CAAVBJ010000003	2009	Gambia	Blood	5	ST3404	1		WP_000368300
	GPSC53	CAAVBG010000019	2009	Gambia	Np	19A	ST847	1		WP_000368300
	GPSC53	CAAVAE010000021	2009	Gambia	Np	19A	ST847	1		WP_000368300
	GPSC53	CAAUYE010000027	2009	Gambia	Np	19A	ST847	1		WP_000368300
	GPSC53	CAAUWP010000025	2009	Gambia	Np	19A	ST847	1		WP_000368300
	GPSC8	CAAUWF010000020	2007	South Africa	Blood	5	ST5659	1		WP_000368300
	GPSC38	CAAUWE010000035	2006	South Africa	CSF	38	ST310	1		WP_000368300
	GPSC53	CAAUVJ010000021	2009	Gambia	Np	19A	ST847	1		WP_000368300
	GPSC8	CAAUVH010000025	2009	USA	Blood	5	ST289	1		WP_000368300
	GPSC6	CAAUUZ010000006	2006	South Africa	Blood	9V	ST156	1		WP_000368300
	GPSC53	CAAUUI010000022	2009	Gambia	Np	19A	ST11714	1		WP_000368300
	GPSC53	CAAUTQ010000021	2009	Gambia	Np	19A	ST847	1		WP_000368300
	GPSC8	CAAURE010000025	2007	South Africa	Blood	5	ST5659	1		WP_000368300
	GPSC8	CAAUOZ010000017	2010	Gambia	Blood	5	ST3339	1		WP_000368300
	GPSC8	CAAUNF010000005	2002	Gambia	Blood	5	ST3404	1		WP_000368300
	GPSC8	CAAUMU010000018	2003	Gambia	Blood	5	ST3339	1		WP_000368300
	GPSC8	CAAUML010000012	2008	Gambia	Lung aspirate	5	ST3339	1		WP_000368300
	GPSC8	CAAULU010000023	2006	South Africa	CSF	5	ST5659	1		WP_000368300
	GPSC8	CAAUKS010000021	2006	South Africa	Blood	5	ST5659	1		WP_000368300
	GPSC43	CAAUKK010000001	2008	Gambia	Blood	9V	ST11758	1		WP_000368300
	GPSC172	CAAUKB010000011	2011	Ghana	Np	20A	ST12237	1		WP_000368300
	GPSC6	CAAUJE010000005	2006	South Africa	Blood	9V	ST156	1		WP_000368300
	GPSC8	CAAUJB010000006	2003	Gambia	CSF	5	ST3404	1		WP_000368300
	GPSC8	CAAUIY010000006	2003	Gambia	Blood	5	ST3404	1		WP_000368300
	GPSC43	CAAUIF010000009	2010	Gambia	Np	9V	ST11758	1		WP_000368300
	GPSC8	CAAUHV010000004	2002	Gambia	Blood	5	ST289	1		WP_000368300
	GPSC8	CAAUHT010000023	2007	South Africa	Blood	5	ST5659	1		WP_000368300
	GPSC8	CAAUGO010000003	2008	Gambia	CSF	5	ST3404	1		WP_000368300
	GPSC53	CAAUGI010000020	2009	Gambia	Np	19A	ST847	1		WP_000368300
	GPSC8	CAAUFV010000009	2002	Gambia	Blood	5	ST289	1		WP_000368300
	GPSC43	CAAUFR010000001	2010	Gambia	Np	9V	ST11758	1		WP_000368300
	GPSC43	CAAUFO010000006	2007	Gambia	Blood	9V	ST280	1		WP_000368300
	GPSC8	CAAUDU010000024	2010	South Africa	Blood	5	ST5659	1		WP_000368300
	GPSC38	CAAUCH010000031	2012	Poland	Blood	38	ST12764	1		WP_000368300
	GPSC53	CAAUBH010000025	2009	Gambia	Np	19A	ST847	1		WP_000368300
	GPSC8	CAATYJ010000005	2012	Gambia	CSF	5	ST3404	1		WP_000368300
	GPSC6	CAATXN010000005	2009	Peru	Blood	14	ST156	1		WP_000368300
	GPSC38	CAATXH010000029	2013	South Africa	Np	38	ST393	1		WP_000368300
	GPSC257	CAATXF010000011	2007	India	Unknown	25F	ST5407	1		WP_000368300
	GPSC6	CAATWF010000015	2008	Peru	CSF	14	ST156	1		WP_000368300
	GPSC53	CAATVM010000012	2000	Malawi	Blood	19A	ST847	1		WP_000368300
	GPSC8	CAATUU010000004	2008	India	Pleural effusion	5	ST289	1		WP_000368300
	GPSC53	CAATUR010000020	2009	Gambia	Np	19A	ST847	1		WP_000368300
	GPSC38	CAATUB010000032	2010	South Africa	Blood	38	ST393	1		WP_000368300
	GPSC43	CAATTK010000011	2011	Gambia	Blood	9V	ST280	1		WP_000368300
	GPSC6	CAATTH010000006	2007	Peru	Bronchial secretion	9V	ST156	1		WP_000368300
	GPSC8	CAATTF010000027	2010	South Africa	CSF	5	ST5659	1		WP_000368300
	GPSC208	CAATSP010000011	2008	India	Unknown	9V	ST4221	1		WP_000368300
	GPSC6	CAATSN010000006	2007	Peru	Blood	14	ST156	1		WP_000368300
	GPSC6	CAATRD010000008	2007	Peru	Blood	14	ST156	1		WP_000368300
	GPSC6	CAATQV010000005	2007	Peru	CSF	14	ST156	1		WP_000368300
	GPSC8	CAATQJ010000003	2010	Gambia	Unknown	5	ST3404	1		WP_000368300
	GPSC38	CAATPI010000029	2012	South Africa	Np	38	ST393	1		WP_000368300
	GPSC8	CAATOC010000004	2012	Gambia	Blood	5	ST3404	1		WP_000368300
	GPSC53	CAATNE010000008	2009	Gambia	Np	19A	ST847	1		WP_000368300
	GPSC8	CAATMN010000004	2011	Gambia	CSF	5	ST3404	1		WP_000368300
	GPSC43	CAATMG010000001	2009	Gambia	Np	9V	ST11758	1		WP_000368300
	GPSC8	CAATMC010000004	2006	Malawi	CSF	5	ST289	1		WP_000368300
	GPSC53	CAATMB010000011	2009	Gambia	Np	19A	ST847	1		WP_000368300
	GPSC6	CAATLM010000005	2006	Peru	CSF	14	ST156	1		WP_000368300
	GPSC8	CAATKZ010000017	2011	Gambia	Blood	5	ST3339	1		WP_000368300
	GPSC53	CAATKJ010000018	2009	Gambia	Np	19A	ST847	1		WP_000368300
	GPSC43	CAATKF010000008	2009	Gambia	Np	9V	ST5719	1		WP_000368300
	GPSC8	CAATJS010000024	2011	South Africa	Blood	5	ST5659	1		WP_000368300
	GPSC8	CAATJH010000021	2012	Gambia	Blood	5	ST289	1		WP_000368300
	GPSC8	CAATIR010000004	2009	Malawi	Np	5	ST289	1		WP_000368300
	GPSC6	CAATHX010000001	2011	Poland	CSF	9V	ST156	1		WP_000368300
	GPSC53	CAATGQ010000014	2009	Gambia	Np	19A	ST847	1		WP_000368300
	GPSC53	CAATGP010000019	2010	Malawi	Np	19A	ST847	1		WP_000368300
	GPSC53	CAATGH010000010	2007	Malawi	CSF	19A	ST847	1		WP_000368300
	GPSC6	CAATEU010000007	2008	Peru	Np	14	ST156	1		WP_000368300
	GPSC53	CAATET010000019	2009	Gambia	Np	19A	ST847	1		WP_000368300
	GPSC6	CAATEH010000005	2011	Poland	CSF	14	ST143	1		WP_000368300
	GPSC8	CAATDT010000021	2011	Gambia	Blood	5	ST3339	1		WP_000368300
	GPSC6	CAATCW010000001	2009	South Africa	Blood	9V	ST156	1		WP_000368300
	GPSC8	CAATCR010000005	2000	Malawi	Blood	5	ST289	1		WP_000368300
	GPSC38	CAATAT010000026	2012	South Africa	Np	38	ST393	1		WP_000368300
	GPSC53	CAATAS010000022	2009	Malawi	Np	19A	ST847	1		WP_000368300
	GPSC8	CAASZW010000003	2005	Malawi	Blood	5	ST289	1		WP_000368300
	GPSC38	CAASZC010000026	2012	South Africa	Np	38	ST393	1		WP_000368300
	GPSC53	CAASXG010000019	2009	Gambia	Np	19A	ST847	1		WP_000368300
	GPSC8	CAASVV010000025	2013	South Africa	Np	5	ST5659	1		WP_000368300
	GPSC6	CAASVU010000012	2012	USA	Blood	9V	ST1269	1		WP_000368300
	GPSC8	CAASVR010000005	2012	Malawi	Blood	5	ST289	1		WP_000368300
	GPSC6	CAASVP010000012	2011	Poland	Blood	14	ST143	1		WP_000368300
	GPSC53	CAASVO010000011	2006	Malawi	Blood	19A	ST5262	1		WP_000368300
	GPSC8	CAASUN010000004	2009	Malawi	Np	5	ST289	1		WP_000368300
	GPSC38	CAASUD010000028	2012	South Africa	Np	38	ST393	1		WP_000368300
	GPSC53	CAASTV010000024	2009	Gambia	Np	19A	ST11714	1		WP_000368300
	GPSC6	CAASTS010000006	2008	Peru	Np	14	ST156	1		WP_000368300
	GPSC8	CAASRA010000008	2009	Malawi	Blood	5	ST289	1		WP_000368300
	GPSC6	CAASQT010000010	2009	USA	Blood	19A	ST2733	1		WP_000368300
	GPSC53	CAASQL010000017	2009	Gambia	Np	19A	ST847	1		WP_000368300
	GPSC6	CAASQD010000005	2011	Poland	CSF	9V	ST156	1		WP_000368300
	GPSC208	CAASPR010000019	2014	Nepal	Np	9V	ST4908	1		WP_000368300
	GPSC8	CAASPP010000001	2006	Malawi	CSF	5	ST289	1		WP_000368300
	GPSC6	CAASOR010000004	2012	Morocco	CSF	14	ST143	1		WP_000368300
	GPSC6	CAASOF010000006	1999	USA	Blood	9V	ST643	1		WP_000368300
	GPSC38	CAASNM010000029	2012	South Africa	Np	38	ST393	1		WP_000368300
	GPSC6	CAASNJ010000005	2008	Peru	Np	14	ST156	1		WP_000368300
	GPSC8	CAASMS010000003	2009	Gambia	Blood	5	ST3404	1		WP_000368300
	GPSC8	CAASMH010000004	2008	Morocco	CSF	5	ST289	1		WP_000368300
	GPSC38	CAASMG010000031	2009	USA	Blood	38	ST393	1		WP_000368300
	GPSC6	CAASLW010000017	2010	Morocco	CSF	14	ST933	1		WP_000368300
	GPSC8	CAASLL010000005	2010	Gambia	Unknown	5	ST3404	1		WP_000368300
	GPSC8	CAASIX010000013	2011	South Africa	Blood	5	ST7050	1		WP_000368300
	GPSC8	CAASIW010000003	2010	Gambia	Blood	5	ST3404	1		WP_000368300
	GPSC53	CAASIR010000003	2010	Gambia	Np	19A	ST847	1		WP_000368300
	GPSC8	CAASIM010000003	1998	Gambia	Blood	5	ST3404	1		WP_000368300
	GPSC54	CAASIK010000011	2009	Malawi	Np	9V	ST10876	1		WP_000368300
	GPSC6	CAASIG010000012	2010	Poland	Blood	9V	ST162	1		WP_000368300
	GPSC8	CAASIC010000017	2010	Gambia	Blood	5	ST3339	1		WP_000368300
	GPSC8	CAASHZ010000003	2010	Gambia	Blood	5	ST3404	1		WP_000368300
	GPSC53	CAASHS010000002	2009	Gambia	Np	19A	ST847	1		WP_000368300
	GPSC43	CAASHQ010000008	1996	Gambia	CSF	9v	ST10901	1		WP_000368300
	GPSC38	CAASHL010000032	2010	Poland	Blood	38	ST393	1		WP_000368300
	GPSC8	CAASGN010000005	2014	Gambia	Blood	5	ST3404	1		WP_000368300
	GPSC53	CAASGM010000022	2009	Gambia	Np	19A	ST847	1		WP_000368300
	GPSC38	CAASGI010000028	2009	South Africa	Blood	38	ST393	1		WP_000368300
	GPSC8	CAASGF010000003	2010	Gambia	Blood	5	ST3404	1		WP_000368300
	GPSC8	CAASFK010000023	2009	Gambia	Blood	5	ST289	1		WP_000368300
	GPSC6	CAASEY010000006	2010	Poland	Blood	14	ST156	1		WP_000368300
	GPSC53	CAASEU010000022	2009	Gambia	Np	19A	ST847	1		WP_000368300
	GPSC8	CAASER010000004	2014	Gambia	Blood	5	ST3404	1		WP_000368300
	GPSC53	CAASEL010000023	2010	Malawi	Np	19A	ST847	1		WP_000368300
	GPSC8	CAASEJ010000016	2009	Gambia	Blood	5	ST3339	1		WP_000368300
	GPSC6	CAASEI010000005	2010	Poland	CSF	14	ST143	1		WP_000368300
	GPSC38	CAASDT010000030	2011	South Africa	Blood	38	ST393	1		WP_000368300
	GPSC8	CAASDQ010000017	2009	Gambia	Blood	5	ST3339	1		WP_000368300
	GPSC8	CAASDO010000023	2012	South Africa	Blood	5	ST5659	1		WP_000368300
	GPSC53	CAASCM010000021	2009	Malawi	Np	19A	ST847	1		WP_000368300
	GPSC6	CAASCI010000006	2008	Peru	Np	9V	ST156	1		WP_000368300
	GPSC53	CAASBS010000022	2009	Gambia	Np	19A	ST847	1		WP_000368300
	GPSC8	CAASBR010000016	2009	Gambia	Blood	5	ST3339	1		WP_000368300
	GPSC6	CAASBA010000006	2007	Peru	Np	14	ST156	1		WP_000368300
	GPSC8	CAARZA010000024	2012	South Africa	Blood	5	ST5659	1		WP_000368300
	GPSC8	CAARYX010000023	2013	Gambia	Blood	5	ST289	1		WP_000368300
	GPSC53	CAARXF010000003	2009	Gambia	Np	19A	ST847	1		WP_000368300
	GPSC6	CAARXB010000005	2008	Peru	Np	14	ST156	1		WP_000368300
	GPSC6	CAARWR010000005	2010	Poland	CSF	14	ST156	1		WP_000368300
	GPSC6	CAARWJ010000005	2008	Peru	Np	19F	ST156	1		WP_000368300
	GPSC8	CAARVS010000002	2011	South Africa	Blood	5	ST289	1		WP_000368300
	GPSC6	CAARUT010000006	2004	USA	Blood	19A	ST156	1		WP_000368300
	GPSC53	CAARUS010000001	2009	Gambia	Np	19A	ST11714	1		WP_000368300
	GPSC53	CAARUR010000001	2010	Gambia	Np	19A	ST847	1		WP_000368300
	GPSC53	CAARUK010000022	2009	Malawi	Np	19A	ST847	1		WP_000368300
	GPSC6	CAARTK010000004	2010	Poland	CSF	14	ST1836	1		WP_000368300
	GPSC6	CAARRR010000004	2010	Poland	CSF	9V	ST156	1		WP_000368300
	GPSC8	CAAROF010000003	2011	Gambia	Blood	5	ST3404	1		WP_000368300
	GPSC8	CAAROB010000011	2000	Malawi	Blood	5	ST289	1		WP_000368300
	GPSC6	CAAROA010000013	1999	USA	Blood	9V	ST156	1		WP_000368300
	GPSC6	CAARNL010000002	2008	Peru	Np	23F	ST7427	1		WP_000368300
	GPSC6	CAARNG010000012	2009	Poland	Blood	14	ST156	1		WP_000368300
	GPSC6	CAARMK010000011	2009	South Africa	Blood	9V	ST156	1		WP_000368300
	GPSC6	CAARMC010000012	2014	South Africa	Blood	11A	ST2722	1		WP_000368300
	GPSC8	CAARMA010000022	2012	Gambia	Blood	5	ST289	1		WP_000368300
	GPSC8	CAARJL010000026	2011	South Africa	Blood	5	ST5659	1		WP_000368300
	GPSC6	CAARJJ010000004	2009	Poland	Blood	14	ST1227	1		WP_000368300
	GPSC6	CAARJC010000006	2009	Peru	Np	14	ST156	1		WP_000368300
	GPSC53	CAARIX010000014	2009	Gambia	Np	19A	ST847	1		WP_000368300
	GPSC8	CAARII010000006	2010	Malawi	Blood	5	ST289	1		WP_000368300
	GPSC43	CAARGE010000001	2008	Gambia	Blood	9V	ST280	1		WP_000368300
	GPSC8	CAARGD010000001	2010	Gambia	Blood	5	ST3404	1		WP_000368300
	GPSC38	CAARFY010000031	2009	South Africa	Np	38	ST393	1		WP_000368300
	GPSC8	CAARFI010000003	2010	Gambia	Blood	5	ST3404	1		WP_000368300
	GPSC8	CAAREP010000028	2009	South Africa	Np	5	ST5659	1		WP_000368300
	GPSC8	CAARDV010000002	2010	Malawi	Blood	5	ST289	1		WP_000368300
	GPSC6	CAARCZ010000012	2009	Peru	Np	9V	ST156	1		WP_000368300
	GPSC8	CAARCX010000005	2000	Malawi	Blood	5	ST289	1		WP_000368300
	GPSC8	CAARCS010000019	2010	Gambia	Lung aspirate	5	ST3339	1		WP_000368300
	GPSC6	CAARCL010000002	2009	Poland	Blood	14	ST143	1		WP_000368300
	GPSC8	CAARCB010000004	2007	Malawi	Blood	5	ST289	1		WP_000368300
	GPSC8	CAARBT010000021	2012	South Africa	CSF	5	ST5659	1		WP_000368300
	GPSC6	CAARBM010000012	2009	Poland	CSF	14	ST156	1		WP_000368300
	GPSC8	CAARBC010000003	2004	Malawi	CSF	5	ST289	1		WP_000368300
	GPSC6	CAARAI010000004	1999	USA	Blood	9V	ST156	1		WP_000368300
	GPSC8	CAARAD010000023	2009	South Africa	Blood	5	ST5659	1		WP_000368300
	GPSC43	CAAQZR010000008	2011	Gambia	Blood	9V	ST11758	1		WP_000368300
	GPSC53	CAAQZN010000017	2009	Gambia	Np	19A	ST847	1		WP_000368300
	GPSC8	CAAQYZ010000004	2003	USA	Fluid (empyema)	5	ST289	1		WP_000368300
	GPSC8	CAAQYR010000016	2011	Gambia	Blood	5	ST3339	1		WP_000368300
	GPSC53	CAAQXL010000013	2009	Gambia	Np	19A	ST847	1		WP_000368300
	GPSC6	CAAQXC010000010	2012	South Africa	Blood	14	ST9910	1		WP_000368300
	GPSC6	CAAQWU010000005	2010	Peru	Blood	14	ST156	1		WP_000368300
	GPSC43	CAAQVL010000004	2011	Gambia	Blood	9V	ST5492	1		WP_000368300
	GPSC6	CAAQUX010000005	2009	Poland	CSF	14	ST156	1		WP_000368300
	GPSC8	CAAQUW010000015	2013	Malawi	Blood	5	ST7050	1		WP_000368300
	GPSC43	CAAQTX010000007	2009	Gambia	Np	9V	ST11758	1		WP_000368300
	GPSC53	CAAQSL010000001	2009	Gambia	Np	19A	ST847	1		WP_000368300
	GPSC6	CAAQQW010000009	2002	USA	Blood	9V	ST643	1		WP_000368300
	GPSC53	CAAQQS010000018	2009	Gambia	Np	19A	ST847	1		WP_000368300
	GPSC8	CAAQPZ010000015	2013	South Africa	Blood	5	ST7050	1		WP_000368300
	GPSC8	CAAQPO010000024	2009	South Africa	Blood	5	ST5659	1		WP_000368300
	GPSC8	CAAQON010000004	2010	Gambia	Lung aspirate	5	ST3404	1		WP_000368300
	GPSC6	CAAQOE010000006	2007	Peru	Blood	14	ST156	1		WP_000368300
	GPSC6	CAAQNL010000006	2008	Poland	Blood	14	ST156	1		WP_000368300
	GPSC8	CAAQNK010000023	2012	South Africa	Blood	5	ST5659	1		WP_000368300
	GPSC8	CAAQND010000028	2011	South Africa	Blood	5	ST5659	1		WP_000368300
	GPSC6	CAAQML010000009	2008	Poland	Other	14	ST156	1		WP_000368300
	GPSC6	CAAQMI010000015	2011	South Africa	Blood	9V	ST162	1		WP_000368300
	GPSC6	CAAQLY010000003	2008	Poland	Blood	14	ST143	1		WP_000368300
	GPSC8	CAAQLJ010000019	2012	South Africa	CSF	5	ST5659	1		WP_000368300
	GPSC38	CAAQLH010000031	2009	South Africa	Np	38	ST393	1		WP_000368300
	GPSC53	CAAQKZ010000005	2009	Gambia	Np	19A	ST847	1		WP_000368300
	GPSC54	CAAQKW010000007	2014	Malawi	Np	9V	ST9473	1		WP_000368300
	GPSC6	CAAQKV010000006	2006	Peru	Blood	14	ST156	1		WP_000368300
	GPSC8	CAAQKG010000015	2012	South Africa	Blood	5	ST7050	1		WP_000368300
	GPSC8	CAAQJJ010000004	2010	Gambia	Lung aspirate	5	ST3404	1		WP_000368300
	GPSC43	CAAQIY010000004	2010	Gambia	Blood	9V	ST280	1		WP_000368300
	GPSC8	CAAQIA010000022	2013	Gambia	Lung aspirate	5	ST289	1		WP_000368300
	GPSC208	CAAQGD010000017	2009	Nepal	Np	9V	ST4908	1		WP_000368300
	GPSC6	CAAQFI010000010	2008	Poland	Blood	14	ST156	1		WP_000368300
	GPSC8	CAAQEZ010000025	2009	South Africa	Blood/CSF	5	ST5659	1		WP_000368300
	GPSC53	CAAQEU010000009	2009	Gambia	Np	19A	ST847	1		WP_000368300
	GPSC8	CAAQDP010000022	2012	South Africa	Blood	5	ST5659	1		WP_000368300
	GPSC38	CAAQDK010000028	2008	USA	CSF	38	ST393	1		WP_000368300
	GPSC6	CAAQDI010000010	2007	Poland	Blood	14	ST156	1		WP_000368300
	GPSC54	CAAQCD010000015	2014	Malawi	Np	9V	ST9473	1		WP_000368300
	GPSC43	CAAQBU010000008	2010	Gambia	Np	19A	ST12304	1		WP_000368300
	GPSC53	CAAQBP010000020	2009	Gambia	Np	19A	ST847	1		WP_000368300
	GPSC6	CAAQBO010000003	2007	Poland	CSF	14	ST143	1		WP_000368300
	GPSC54	CAAQBK010000021	2014	Malawi	Np	28F	ST10895	1		WP_000368300
	GPSC6	CAAQAK010000003	2007	Poland	Blood	14	ST156	1		WP_000368300
	GPSC53	CAAQAA010000004	2009	Gambia	Np	19A	ST847	1		WP_000368300
	GPSC6	CAAPZR010000016	2008	South Africa	CSF	9V	ST12554	1		WP_000368300
	GPSC6	CAAPZP010000005	2007	Poland	Blood	14	ST143	1		WP_000368300
	GPSC8	CAAPZM010000014	2012	South Africa	Blood	5	ST7050	1		WP_000368300
	GPSC8	CAAPZL010000013	2012	South Africa	Blood	5	ST7050	1		WP_000368300
	GPSC38	CAAPYX010000028	2005	USA	Blood	38	ST393	1		WP_000368300
	GPSC6	CAAPYQ010000004	2007	Poland	Blood	14	ST143	1		WP_000368300
	GPSC53	CAAPWL010000012	2009	Gambia	Np	19A	ST847	1		WP_000368300
	GPSC38	CAAPVZ010000035	2014	Nepal	Np	38	ST9325	1		WP_000368300
	GPSC43	CAAPVF010000010	2007	Poland	Blood	9V	ST239	1		WP_000368300
	GPSC53	CAAPTP010000002	2009	Gambia	Np	19A	ST847	1		WP_000368300
	GPSC53	CAAPSX010000021	2014	Malawi	Np	19A	ST847	1		WP_000368300
	GPSC53	CAAPSN010000010	2009	Gambia	Np	19A	ST847	1		WP_000368300
	GPSC8	CAAPSL010000002	2011	South Africa	Pleural fluid	5	ST289	1		WP_000368300
	GPSC234	CAAPQE010000015	2012	Trinidad & Tobago	Ear discharge	3	ST10440	1		WP_000368300
	GPSC38	CAAPPE010000032	2009	South Africa	Np	38	ST393	1		WP_000368300
	GPSC8	CAAPOZ010000025	2011	South Africa	Blood	5	ST5659	1		WP_000368300
	GPSC8	CAAPNU010000021	2012	South Africa	Blood	5	ST5659	1		WP_000368300
	GPSC6	CAAPKL010000009	1999	USA	Blood	9V	ST156	1		WP_000368300
	GPSC172	CAAPKD010000011	2012	Trinidad & Tobago	Sputum	20A	ST9745	1		WP_000368300
	GPSC8	CAAPJA010000001	2009	Malawi	Blood	5	ST289	1		WP_000368300
	GPSC8	CAAPIE010000005	2010	Malawi	Blood	5	ST289	1		WP_000368300
	GPSC6	CAAPFZ010000006	1999	Trinidad & Tobago	CSF	9V	ST162	1		WP_000368300
	GPSC54	CAAPFR010000011	2010	Malawi		9V	ST706	1		WP_000368300
	GPSC6	CAAPFL010000009	1998	USA	Blood	9V	ST156	1		WP_000368300
	GPSC8	CAAPFC010000004	2010	Malawi	Pleural fluid	5	ST289	1		WP_000368300
	GPSC8	CAAPET010000032	2011	South Africa	Blood	5	ST5659	1		WP_000368300
	GPSC8	CAAPDX010000034	2011	South Africa	Pleural fluid	5	ST7050	1		WP_000368300
	GPSC38	CAAPDT010000033	1999	USA	Blood	38	ST393	1		WP_000368300
	GPSC6	CAAPBO010000006	1998	USA	Blood	14	ST156	1		WP_000368300
	GPSC6	CAAPAO010000002	1998	USA	Blood	14	ST156	1		WP_000368300
	GPSC6	CAAOZR010000013	1999	USA	Blood	9V	ST643	1		WP_000368300
	GPSC38	CAAOWZ010000028	2006	USA	Blood	38	ST393	1		WP_000368300
	GPSC8	CAAOWU010000021	2011	South Africa	Blood	5	ST5659	1		WP_000368300
	GPSC8	CAAOWF010000022	2012	South Africa	Blood	5	ST5659	1		WP_000368300
	GPSC234	CAAOVI010000019	1997	Trinidad & Tobago	Thoracic empyema	3	ST1116	1		WP_000368300
	GPSC6	CAAOUT010000007	1997	Trinidad & Tobago	Blood	9V	ST162	1		WP_000368300
	GPSC8	CAAOTQ010000023	2011	South Africa	CSF	5	ST5659	1		WP_000368300
	GPSC6	CAAOSQ010000011	1998	USA	Blood	9V	ST1269	1		WP_000368300
	GPSC6	CAAOSC010000006	1998	USA	Blood	9V	ST162	1		WP_000368300
	GPSC8	CAAORV010000024	2011	South Africa	Blood	5	ST5659	1		WP_000368300
	GPSC6	CAAORU010000006	2011	Trinidad & Tobago	Blood	14	ST10449	1		WP_000368300
	GPSC6	CAAORR010000015	1998	USA	Blood	9V	ST162	1		WP_000368300
	GPSC8	CAAORB010000022	2011	South Africa	Blood	5	ST5659	1		WP_000368300
	GPSC8	CAAOPI010000002	2010	Malawi	Blood	5	ST289	1		WP_000368300
	GPSC6	CAAOMA010000005	1999	USA	Blood	9V	ST156	1		WP_000368300
	GPSC43	CAAOLF010000010	2014	Nepal	Np	11A	ST4661	1		WP_000368300
	GPSC234	CAAOJH010000020	2013	South Africa	Blood	3	ST1116	1		WP_000368300
	GPSC8	CAAOGS010000019	2007	South Africa	Blood	5	ST5659	1		WP_000368300
	GPSC6	CAAOGL010000016	2008	South Africa	Blood	9V	ST162	1		WP_000368300
	GPSC6	CAAOGE010000003	2000	USA	Blood	9V	ST156	1		WP_000368300
	GPSC38	CAAOER010000028	2010	South Africa	Np	38	ST393	1		WP_000368300
	GPSC6	CAAODK010000006	2007	Peru	Blood	14	ST156	1		WP_000368300
	GPSC6	CAAOCN010000005	2009	USA	Blood	14	ST12704	1		WP_000368300
	GPSC6	CAAOBZ010000014	2000	USA	Blood	9V	ST1269	1		WP_000368300
	GPSC38	CAANYZ010000027	2002	USA	Blood	38	ST393	1		WP_000368300
	GPSC38	CAANYN010000032	2011	South Africa	Blood	38	ST393	1		WP_000368300
	GPSC6	CAANXS010000006	1998	USA	Blood	9V	ST156	1		WP_000368300
	GPSC38	CAANXC010000024	2010	South Africa	Np	38	ST393	1		WP_000368300
	GPSC6	CAANWS010000011	1999	USA	Blood	9V	ST643	1		WP_000368300
	GPSC53	CAANWJ010000010	2010	Malawi	Np	19A	ST847	1		WP_000368300
	GPSC6	CAANWA010000011	1999	USA	Blood	9V	ST1269	1		WP_000368300
	GPSC6	CAANVP010000005	1999	USA	Blood	14	ST156	1		WP_000368300
	GPSC6	CAANUV010000010	2009	USA	Blood	9V	ST156	1		WP_000368300
	GPSC8	CAANTT010000013	2014	South Africa	Blood/CSF	5	ST7050	1		WP_000368300
	GPSC6	CAANSW010000007	1999	USA	Blood	9V	ST156	1		WP_000368300
	GPSC208	CAANSC010000017	2014	Nepal	Np	9V	ST4908	1		WP_000368300
	GPSC38	CAANRU010000032	2008	South Africa	Blood	38	ST393	1		WP_000368300
	GPSC6	CAANRI010000007	2013	Trinidad & Tobago	Blood	19A	ST8398	1		WP_000368300
	GPSC8	CAANNQ010000024	2010	South Africa	Blood	5	ST5659	1		WP_000368300
	GPSC6	CAANMZ010000005	2000	USA	Blood	14	ST156	1		WP_000368300
	GPSC6	CAANLH010000013	2000	USA	Blood	14	ST671	1		WP_000368300
	GPSC53	CAANLD010000020	2009	Gambia	Np	19A	ST847	1		WP_000368300
	GPSC6	CAANKC010000006	2014	Slovenia	Blood	9V	ST162	1		WP_000368300
	GPSC38	CAANJV010000027	2014	South Africa	Blood	38	ST393	1		WP_000368300
	GPSC8	CAANJM010000004	1998	Gambia	Blood	5	ST3404	1		WP_000368300
	GPSC53	CAANJH010000023	2009	Gambia	Np	19A	ST847	1		WP_000368300
	GPSC53	CAANJE010000011	2010	Malawi	Np	19A	ST847	1		WP_000368300
	GPSC38	CAANII010000024	2000	USA	Blood	38	ST393	1		WP_000368300
	GPSC6	CAANHP010000007	2012	Trinidad & Tobago	Blood	19A	ST8398	1		WP_000368300
	GPSC6	CAANHD010000005	1998	USA	Blood	9V	ST162	1		WP_000368300
	GPSC54	CAANGS010000015	2010	Malawi	Np	9V	ST9473	1		WP_000368300
	GPSC6	CAANEQ010000006	2011	Trinidad & Tobago	Blood	19A	ST8398	1		WP_000368300
	GPSC38	CAANEO010000029	2004	USA	Blood	38	ST393	1		WP_000368300
	GPSC54	CAANEJ010000020	2009	Malawi	Np	9V	ST5778	1		WP_000368300
	GPSC38	CAANDP010000034	2014	Nepal	Np	38	ST9325	1		WP_000368300
	GPSC8	CAANDJ010000013	2009	Malawi	Np	5	ST7050	1		WP_000368300
	GPSC38	CAANCN010000033	2013	South Africa	Blood	38	ST393	1		WP_000368300
	GPSC6	CAANCE010000007	2013	Slovenia	Blood	9V	ST162	1		WP_000368300
	GPSC6	CAANBI010000015	1999	USA	Blood	14	ST671	1		WP_000368300
	GPSC54	CAAMZS010000012	2009	Malawi	Np	9V	ST5778	1		WP_000368300
	GPSC8	CAAMZR010000005	2010	Gambia	Blood	5	ST3404	1		WP_000368300
	GPSC6	CAAMVG010000011	2000	USA	Blood	9V	ST1269	1		WP_000368300
	GPSC6	CAAMUX010000005	2011	Trinidad & Tobago	Blood	14	ST156	1		WP_000368300
	GPSC8	CAAMUS010000004	2010	Gambia	Pleural aspirate	5	ST289	1		WP_000368300
	GPSC54	CAAMUI010000013	2009	Malawi	Np	9V	ST9473	1		WP_000368300
	GPSC6	CAAMTR010000007	2011	Trinidad & Tobago	Blood	19A	ST8398	1		WP_000368300
	GPSC6	CAAMSN010000005	2010	Trinidad & Tobago	Blood	14	ST156	1		WP_000368300
	GPSC6	CAAMRT010000005	2009	Trinidad & Tobago	Blood	9V	ST156	1		WP_000368300
	GPSC43	CAAMRJ010000005	2012	Nepal	Np	9V	ST664	1		WP_000368300
	GPSC8	CAAMQB010000026	2008	South Africa	Blood	5	ST5659	1		WP_000368300
	GPSC6	CAAMPJ010000015	1999	USA	Blood	9V	ST466	1		WP_000368300
	GPSC8	CAAMPB010000005	2008	Mozambique	Blood	5	ST289	1		WP_000368300
	GPSC8	CAAMML010000005	2009	Mozambique	Blood	5	ST289	1		WP_000368300
	GPSC54	CAAMLZ010000013	2009	Malawi	Np	9V	ST5778	1		WP_000368300
	GPSC6	CAAMLR010000002	1998	USA	Blood	14	ST44	1		WP_000368300
	GPSC8	CAAMLH010000019	2009	Gambia	Np	5	ST289	1		WP_000368300
	GPSC53	CAAMKN010000010	1998	Gambia	Blood	19A	ST847	1		WP_000368300
	GPSC6	CAAMJK010000011	2001	USA	Blood	9V	ST1857	1		WP_000368300
	GPSC8	CAAMHC010000013	2009	Malawi	Np	5	ST7050	1		WP_000368300
	GPSC8	CAAMEW010000021	2007	South Africa	Blood	5	ST5659	1		WP_000368300
	GPSC6	CAAMDZ010000005	2014	South Africa	Blood	9V	ST156	1		WP_000368300
	GPSC8	CAAMCL010000018	2004	Gambia	Blood	5	ST3339	1		WP_000368300
	GPSC8	CAAMBI010000004	2012	Senegal	CSF	5	ST3404	1		WP_000368300
	GPSC53	CAALZS010000024	2010	Gambia	Np	19A	ST12292	1		WP_000368300
	GPSC38	CAALYU010000028	2012	USA	Blood	38	ST393	1		WP_000368300
	GPSC53	CAALYS010000013	2009	Gambia	Np	19A	ST847	1		WP_000368300
	GPSC8	CAALXO010000007	2008	Mozambique	Blood	5	ST289	1		WP_000368300
	GPSC6	CAALXM010000006	1999	USA	Blood	9V	ST156	1		WP_000368300
	GPSC257	CAALWZ010000010	2012	Nepal	Np	38	ST11007	1		WP_000368300
	GPSC38	CAALWI010000030	2012	USA	Blood	38	ST393	1		WP_000368300
	GPSC8	CAALVY010000020	2009	Mozambique	CSF	5	ST5659	1		WP_000368300
	GPSC6	CAALVF010000009	1998	USA	Blood	9V	ST158	1		WP_000368300
	GPSC8	CAALUY010000014	2009	Malawi	Np	5	ST7050	1		WP_000368300
	GPSC8	CAALST010000023	2009	Mozambique	Blood	5	ST5659	1		WP_000368300
	GPSC53	CAALRO010000024	2010	Malawi	Np	19A	ST847	1		WP_000368300
	GPSC38	CAALQR010000037	2014	Nepal	Np	38	ST9325	1		WP_000368300
	GPSC6	CAALQH010000005	2009	Peru	Np	14	ST156	1		WP_000368300
	GPSC6	CAALPP010000005	2009	Peru	Np	14	ST156	1		WP_000368300
	GPSC53	CAALOS010000020	2010	Malawi	Np	19A	ST847	1		WP_000368300
	GPSC43	CAALOM010000005	2009	Peru	CSF	9V	ST280	1		WP_000368300
	GPSC38	CAALNY010000037	2009	Peru	CSF	38	ST5475	1		WP_000368300
	GPSC6	CAALNF010000010	2008	Peru	Pleural fluid	14	ST156	1		WP_000368300
	GPSC6	CAALND010000006	2009	Peru	Blood	14	ST156	1		WP_000368300
	GPSC53	CAALMU010000012	2010	Malawi	Np	19A	ST847	1		WP_000368300
	GPSC43	CAALMO010000002	2009	Gambia	Np	9V	ST11758	1		WP_000368300
	GPSC6	CAALMM010000005	2008	Peru	Blood	14	ST156	1		WP_000368300
	GPSC6	CAALLW010000006	2007	Peru	Blood	14	ST156	1		WP_000368300
	GPSC6	CAALLU010000003	2007	Peru	CSF	14	ST156	1		WP_000368300
	GPSC6	CAALLO010000006	2007	Peru	Blood	14	ST9912	1		WP_000368300
	GPSC43	CAALLK010000008	2009	Peru	Np	9V	ST280	1		WP_000368300
	GPSC6	CAALKN010000013	2006	Peru	Pleural fluid	14	ST156	1		WP_000368300
	GPSC6	CAALKE010000008	2009	Peru	Np	14	ST156	1		WP_000368300
	GPSC6	CAALKA010000007	2006	Peru	Blood	14	ST156	1		WP_000368300
	GPSC43	CAALJZ010000008	2009	Peru	Np	9V	ST280	1		WP_000368300
	GPSC8	CAALJV010000024	2005	South Africa	Blood/CSF	5	ST5659	1		WP_000368300
	GPSC6	CAALJN010000006	2009	Peru	Np	14	ST156	1		WP_000368300
	GPSC6	CAALJL010000005	2009	Peru	Np	14	ST156	1		WP_000368300
	GPSC234	CAALIP010000003	2005	South Africa	Pleural fluid	3	ST2021	1		WP_000368300
	GPSC53	CAALIB010000020	2009	Malawi	Np	19A	ST847	1		WP_000368300
	GPSC8	CAALGT010000003	2009	Malawi	Blood	5	ST289	1		WP_000368300
	GPSC6	CAALGO010000007	2008	Peru	Np	14	ST156	1		WP_000368300
	GPSC8	CAALGE010000006	2010	Malawi	Blood	5	ST289	1		WP_000368300
	GPSC6	CAALEV010000002	2008	Peru	Np	14	ST7432	1		WP_000368300
	GPSC8	CAALEO010000015	2010	Malawi	Blood	5	ST289	1		WP_000368300
	GPSC6	CAALDU010000007	2008	Peru	Np	14	ST156	1		WP_000368300
	GPSC54	CAALCJ010000003	2009	Malawi	Blood	9V	ST9473	1		WP_000368300
	GPSC8	CAALBW010000025	2005	South Africa	Blood/CSF	5	Undeterminable	1		WP_000368300
	GPSC8	CAALBR010000004	2006	Malawi	CSF	5	ST289	1		WP_000368300
	GPSC6	CAALBK010000001	2007	Peru	Np	9V	ST156	1		WP_000368300
	GPSC54	CAALBG010000012	2007	Malawi	Blood	9V	ST706	1		WP_000368300
	GPSC8	CAALAZ010000022	2005	South Africa	Blood/CSF	5	ST5659	1		WP_000368300
	GPSC6	CAALAH010000004	2007	Peru	Np	9V	ST156	1		WP_000368300
	GPSC53	CAALAG010000008	2009	Malawi	Blood	19A	ST847	1		WP_000368300
	GPSC8	CAALAC010000004	2010	Malawi	Blood	5	ST289	1		WP_000368300
	GPSC6	CAAKZJ010000005	2007	Peru	Np	14	ST156	1		WP_000368300
	GPSC8	CAAKYW010000002	2008	Malawi	CSF	5	ST289	1		WP_000368300
	GPSC8	CAAKYO010000003	2010	Malawi	Blood	5	ST289	1		WP_000368300
	GPSC53	CAAKYC010000072	2010	Malawi	CSF	19A	ST847	1		WP_000368300
	GPSC6	CAAKXX010000009	2007	Peru	Np	15B/C	ST156	1		WP_000368300
	GPSC8	CAAKXS010000004	2010	Malawi	Blood	5	ST289	1		WP_000368300
	GPSC38	CAAKXM010000035	2009	Peru	Blood	38	ST5475	1		WP_000368300
	GPSC8	CAAKXH010000018	2010	Malawi	CSF	5	ST289	1		WP_000368300
	GPSC8	CAAKWZ010000015	2010	Peru	Pleural fluid	5	ST289	1		WP_000368300
	GPSC8	CAAKWY010000003	2010	Gambia	Blood	5	ST289	1		WP_000368300
	GPSC8	CAAKWO010000005	1996	Gambia	Blood	5	ST3404	1		WP_000368300
	GPSC8	CAAKWK010000001	2010	Malawi	CSF	5	ST289	1		WP_000368300
	GPSC8	CAAKWG010000006	1999	Gambia	Blood	5	ST3404	1		WP_000368300
	GPSC8	CAAKWC010000007	2000	Malawi	Blood	5	ST289	1		WP_000368300
	GPSC8	CAAKVZ010000006	1996	Gambia	Blood	5	ST3404	1		WP_000368300
	GPSC8	CAAKVX010000016	2010	Malawi	Blood	5	ST289	1		WP_000368300
	GPSC38	CAAKVM010000031	1998	Gambia	Blood	38	ST310	1		WP_000368300
	GPSC8	CAAKUQ010000003	1996	Gambia	CSF	5	ST9935	1		WP_000368300
	GPSC43	CAAKUJ010000010	2011	Senegal	CSF	9V	ST280	1		WP_000368300
	GPSC54	CAAKTV010000017	2009	Malawi	Np	9V	ST9473	1		WP_000368300
	GPSC38	CAAKTG010000030	2005	South Africa	Blood	38	ST393	1		WP_000368300
	GPSC8	CAAKSQ010000001	2009	Malawi	Np	5	ST7050	1		WP_000368300
	GPSC6	CAAKSK010000005	2011	Peru	Blood	14	ST7432	1		WP_000368300
	GPSC6	CAAKRO010000006	1999	USA	Blood	9V	ST1206	1		WP_000368300
	GPSC6	CAAKRF010000011	1999	USA	Blood	9V	ST1269	1		WP_000368300
	GPSC6	CAAKQN010000012	2010	Peru	CSF	14	ST156	1		WP_000368300
	GPSC8	CAAKQM010000006	2009	Malawi	Np	5	ST289	1		WP_000368300
	GPSC6	CAAKQG010000007	2010	Peru	CSF	14	ST156	1		WP_000368300
	GPSC38	CAAKQE010000036	2010	Peru	CSF	38	ST5475	1		WP_000368300
	GPSC6	CAAKPY010000005	2010	Peru	Blood	14	ST156	1		WP_000368300
	GPSC6	CAAKPX010000007	2010	Peru	Blood	14	ST156	1		WP_000368300
	GPSC6	CAAKPV010000009	2010	Peru	CSF	14	ST156	1		WP_000368300
	GPSC6	CAAKPS010000009	2010	Peru	Blood	14	ST156	1		WP_000368300
	GPSC6	CAAKPA010000007	2006	Peru	Blood	14	ST156	1		WP_000368300
	GPSC6	CAAKOW010000007	2006	Peru	Blood	14	ST156	1		WP_000368300
	439-1	AUYJ01000028		Portugal	Np	9V	ST156	1		WP_000368300
	88-1	AUYI01000042		Portugal	Np	14	ST156	1		WP_000368300
	1417	AUYH01000016		Portugal	Np	9V	ST156	1		WP_000368300
	Spain9V (GPSC6)	AUYG01000044		Spain	Not known	9V	ST156	1		WP_000368300
	GA19998 (GPSC6)	ALCS01000005	2004	USA	Blood	19A	ST156	1		WP_000368300
	GA17301 (GPSC6)	ALCI01000005	2000	USA	Blood	9V	ST156	1		WP_000368300
	2070531	ALBD01000026	2007	Netherlands	CSF	9V	ST162	1		WP_000368300
	2070425	ALBC01000015	2007	Netherlands	CSF	9V	ST8138	1		WP_000368300
	GA49542	AILF01000004	2007	USA	Blood	9V	ST156	1		WP_000368300
	GA43257 (GPSC6)	AIKU01000004	2005	USA	Blood	19A	ST156	1		WP_000368300
	GA08780 (GPSC6)	AGQJ01000003	1997	USA	Blood	9V	ST156	1		WP_000368300
	GA54644	AGQA01000001	2008	USA	Blood	19A		1		WP_000368300
	GA47388 (GPSC6)	AGPU01000002	2006	USA	Blood	19A	ST4026	1		WP_000368300
	GA44511	AGOR01000016	2005	USA	Blood	19A	ST4464	1		WP_000368300
	GA17570	AFGB01000005		USA	Blood	9V		1		WP_000368300
	SP195 (ATCC 700671) (GPSC6)	ABGE01000003		France	Not known	9V	ST156	1		WP_000368300
	SP9-BS68 (GPSC6)	ABAB01000032		USA	Np	9	ST1269	1		WP_000368300
	924	VFBI01000017	2017	India	Not known			2	ATGGATAATGAAAACGAAATTTCAAAGTTTTTTCTGAGTTCAGAAAATGTAAAAGATATGAAAACTATCGCAAATGACATTTTAAATATGGGGTTGGATTTTAAATTAAGCGAAAAAGTTTCTCAGAAAAAAATGAAAGAACACGATGATTTAAATTTTCTCAGCTTAGAAGAGAGTATAGACAATCTTCCGCAACTTTTGGAAGAATTCAGGGAAAAAGTAATTCCTTACTGTACAAATTTTTCTTCCCCTAATTTTATGGGTTTTCCTGACTCAGGAAATTCATTAGGCGGTCTTTCAGGTAGTTTGCTTAGTGATTTATTACAGCAAAATTTGATTAATGCATCTTTTTGCGCTCCCGTTGCTACTATTATGGAAATAAATGTAATCCAGTGGTTA…	WP_140209145	MDNENEISKFFLSSENVKDMKTIANDILNMGLDFKLSEKVSQKKMKEHDDLNFLSLEESIDNLPQLLEEFREKVIPYCTNFSSPNFMGFPDSGNSLGGLSGSLLSDLLQQNLINASFCAPVATIMEINVIQWLRKVLGYSTSDVHNIMEVGGIVTYGGTGSNSTAMLLARENKDGNTLELGVRNPRNYKVIVPKGIGHYSIASSLKWLGLGNNIIEVPTENYCYNLKKLREALINHSNEIMAVVAYAGDSRTMTIDNLSEVADLVKTLTPNVWLHCDACHGFSLAFSKKYKDRIKGIEKFDSISTDPHKVLGIPYCISVLLVKTPQSLNLIHSQSDLIMNENLALGQTTPFLGSKSWISLKLWLVAKHLGSEKIGAMVDKRIELTNYLQDLILKSSKLI…	501
	LMG423	CAJRQM010000009	2005	Qatar	Not known	9V		2		WP_140209145
	LMG941	CAJRKM010000004	2001	New Zealand	Not known	9V		2		WP_140209145
	GPSC6 (2245STDY6835964)	CABBJJ010000006	2007	Israel	Blood/CSF	9V	ST156	2		WP_140209145
	GPSC6 (2245STDY6835963)	CABBJD010000007	2007	Israel	Blood/CSF	9V	ST156	2		WP_140209145
	GPSC6 (2245STDY6655384)	CAAZYP010000011	2007	Israel	Blood	9V	ST156	2		WP_140209145
	GPSC6	CAAYJU010000007	1999	USA	Blood	9V	ST156	2		WP_140209145
	GPSC6 (2245STDY6655315)	CAAYAZ010000011	2007	Israel	Blood	9V	ST156	2		WP_140209145
	GPSC6 (2245STDY6835588)	CAAXKH010000008	2013	Israel	Blood	9V	ST156	2		WP_140209145
	GPSC6	CAAWPI010000011	2015	India	Blood	9V	ST11921	2		WP_140209145
	GPSC6	CAAWNZ010000010	2015	India	Pleural fluid	9V	ST11921	2		WP_140209145
	GPSC6 (2245STDY6835274)	CAAWNG010000006	2010	Israel	Blood	9V	ST156	2		WP_140209145
	GPSC6	CAAWBM010000011	2014	Qatar	Blood	9V	ST11921	2		WP_140209145
	GPSC6	CAAWAN010000003	2014	Qatar	Blood	9V	ST156	2		WP_140209145
	GPSC6 (2245STDY6835402)	CAAVNB010000005	2011	Israel	Blood	9V	ST156	2		WP_140209145
	GPSC6 (2245STDY6835388)	CAAVLV010000007	2010	Israel	Blood	9V	ST156	2		WP_140209145
	GPSC6	CAAOKU010000007	1999	USA	Blood	9V	ST156	2		WP_140209145
	GPSC6	CAALTG010000006	1999	USA	Blood	9V	ST156	2		WP_140209145
	Zo10w24	PHTV01000179	2016	South Africa	Np			3	ATGGATAATGAAAACGAAATTTCAAAGTTTTTTCTGAGTTCAGAAAATGTAAAAGATATGAAAACTATCGCAAATGACATTTTAAATATGGGGTTGGATTTTAAATTAAGCGAAAAAGTTTCTCAGAAAAAAATGAAAGAACACGATGATTTAAATTTTCTCAGCTTAGAAGAGAGTATAGACAATCTTCCGCAACTTTTGGAAGAATTCAGGGAAAAAGTAATTCCTTACTGTACAAATTTTTCTTCCCCTAATTTTATGGGTTTTCCTGACTCAGGAAATTCATTAGGCGGTCTTTCAGGTAGTTTGCTTAGTGATTTATTACAGCAAAATTTAATTAATGCATCTTTTTGCGCTCCCGTTGCTACTATTATGGAAATAAATGTAATCCAGTGGTTA…	WP_000368300		501
	GPSC43	CABDQW010000008	2010	Malawi	Np	35A	ST3214	3		WP_000368300
	GPSC43	CABCGO010000006	2012	South Africa	Np	35A	ST3214	3		WP_000368300
	GPSC43	CABBZE010000011	2010	Mozambique	CSF	3	ST3214	3		WP_000368300
	GPSC43	CABBOF010000006	2009	China	Np	35A	ST12404	3		WP_000368300
	GPSC43	CABBMY010000003	2010	Mozambique	Blood	3	ST3214	3		WP_000368300
	GPSC43	CABAKV010000010	2013	South Africa	Np	35A	ST3214	3		WP_000368300
	GPSC43	CABAGT010000011	2013	South Africa	Np	35A	ST3214	3		WP_000368300
	GPSC43	CAAYZV010000005	2010	South Africa	Np	35A	ST3214	3		WP_000368300
	GPSC43	CAAVJJ010000008	2000	China	Np	35A	ST3214	3		WP_000368300
	GPSC43	CAAUAJ010000007	2010	South Africa	Np	35A	ST3214	3		WP_000368300
	GPSC43	CAARZJ010000007	2012	South Africa	Np	35A	ST11739	3		WP_000368300
	GPSC43	CAARWW010000012	2013	South Africa	Np	35A	ST3214	3		WP_000368300
	GPSC43	CAARNN010000010	2011	South Africa	Np	35A	ST3214	3		WP_000368300
	GPSC43	CAAQPG010000010	2014	Malawi	Np	35A	ST3214	3		WP_000368300
	GPSC43	CAAQJH010000008	2011	South Africa	Np	35A	ST3214	3		WP_000368300
	GPSC43	CAAPXL010000008	2013	South Africa	CSF	35A	ST3214	3		WP_000368300
	GPSC43	CAAPKJ010000008	2013	South Africa	Np	35A	ST3214	3		WP_000368300
	GPSC43	CAAOVN010000008	2011	South Africa	Np	35A	ST3214	3		WP_000368300
	GPSC43	CAAOFM010000008	2013	South Africa	Np	35A	ST3214	3		WP_000368300
	GPSC43	CAANHG010000007	2010	South Africa	Np	35A	ST3214	3		WP_000368300
	GPSC43	CAAMSF010000007	2012	Nepal	Np	35A	ST3214	3		WP_000368300
	GPSC43	CAALUQ010000008	2010	South Africa	Np	35A	ST11739	3		WP_000368300
	GPSC43	CAALUF010000007	2013	South Africa	Np	35A	ST3214	3		WP_000368300
	GPSC43	CAALRJ010000008	2010	South Africa	Np	35A	ST3214	3		WP_000368300
	GPSC419	CAALIE010000006	2008	Peru	Np	18C	ST6346	3		WP_000368300
	2842STDY5643728	FDXG01000014	2006/2012	Netherlands	CSF			4	ATGGATAATGAAAACGAAATTTCAAAGTTTTTTCTGAGTTCAGAAAATGTAAAAGATATGAAAACTATCGCAAATGACATTTTAAATATGGGGTTGGATTTTAAATTAAGCGAAAAAGTTTCTCAGAAAAAAATGAAAGAACACGATGATTTAAATTTTCTCAGCTTAGAAGAGAGTATAGACAATCTTCCGCAACTTTTGGAAGAATTCAGGGAAAAAGTAATTCCTTACTGTACAAATTTTTCTTCCCCTAATTTTATGGGTTTTCCTGACTCAGGAAATTCATTAGGCGGTCTTTCAGGTAGTTTGCTTAGTGATTTATTACAGCAAAATTTGATTAATGCATCTTTTTGCGCTCCCGTTGCTACTATTATGGAAATAAATGTAATCCAGTGGTTA…	WP_061364633	MDNENEISKFFLSSENVKDMKTIANDILNMGLDFKLSEKVSQKKMKEHDDLNFLSLEESIDNLPQLLEEFREKVIPYCTNFSSPNFMGFPDSGNSLGGLSGSLLSDLLQQNLINASFCAPVATIMEINVIQWLRKVLGYSTSDVHNIMEVGGIVTYGGTGSNSTAMLLARENKDGNTLELGVRNPRNYKVIVPKGIGHYSIASSLKWLGLGNNIIEVPTENYRYNLKKLREALINHSNEIMAVVAYAGDSRTMTIDNLSEVADLVKTLTPNVWLHCDACHGFSLAFSKKYKDRIKGIEKFDSISTDPHKVLGIPYCISVLLVKTPQSLNLIHSQSDLIMNENLALGQTTPFLGSKSWISLKLWLVAKHLGSEKIGAMVDKRIELTNYLQDLILKSSKLI…	501
	2842STDY5753406	FDJL01000014	2006/2012	Netherlands	Blood			4		WP_061364633
	SMRU2065(GPSC43)	CLEG01000016	2009	Thailand	Np	9V	ST280	5	ATGGATAATGAAAACGAAATTTCAAAGTTTTTTCTGAGATCAGAAAATGTAAAAGATATGAAAACTATCGCAAATGACATTTTAAATATGGGGTTGGATTTTAAATTAAGCGAAAAAGTTTCTCAGAAAAAAATGAAAGAACACGATGATTTAAATTTTCTCAGCTTAGAAGAGAGTATAGACAATCTTCCGCAACTTTTGGAAGAATTCAGGGAAAAAGTAATTCCTTACTGTACAAATTTTTCTTCCCCTAATTTTATGGGTTTTCCTGACTCAGGAAATTCATTAGGCGGTCTTTCAGGTAGTTTGCTTAGTGATTTATTACAGCAAAATTTGATTAATGCATCTTTTTGCGCTCCCGTTGCTACTATTATGGAAATAAATGTAATCCAGTGGTTA…	WP_050276725	MDNENEISKFFLRSENVKDMKTIANDILNMGLDFKLSEKVSQKKMKEHDDLNFLSLEESIDNLPQLLEEFREKVIPYCTNFSSPNFMGFPDSGNSLGGLSGSLLSDLLQQNLINASFCAPVATIMEINVIQWLRKVLGYSTSDVHNIMEVGGIVTYGGTGSNSTAMLLARENKDGNTLELGVRNPRNYKVIVPKGIGHYSIASSLKWLGLGNNIIEVPTENYRYNLKKLREALINHSNEIMAVVAYAGDSRTMTIDNLSEVADLVKTLTPNVWLHCDACHGFSLAFSKKYKDRIKGIEKFDSISTDPHKVLGIPYCISVLLVKTPQSLNLIHSQSDLIMNENLALGQTTPFLGSKSWISLKLWLVAKHLGSEKIGAMVDKRIELTNYLQDLILKSSKLI…	501
	20 (SMRU515) (GPSC172)	CKKF01000021	2008	Thailand	Np	20	ST6693	6	ATGGATAATGAAAACGAAATTTCAAAGTTTTTTCTGAGTTCAGAAAATGTAAAAGATATGAAAACTATCGCAAATGACATTTTAAATATGGGGTTGGATTTTAAATTAAGCGAAAAAGTTTCTCAGAAAAAAATGAAAGAACACGATGATTTAAATTTTCTCAGCTTAGAAGAGAGTATAGACAATCTTCCGCAACTTTTGGAAGAATTCAGGGAAAAAGTAATTCCTTACTGTACAAATTTTTCTTCCCCTAATTTTATGGGTTTTCCTGACTCAGGAAATTCATTAGGCGGTCTTTCAGGTAGTTTGCTTAGTGATTTATTACAGCAAAATTTGATTAATGCATCTTTTTGCGCTCCCGTTGCTACTATTATGGAAATAAATGTAATCCAGTGGTTA…	WP_050270351	MDNENEISKFFLSSENVKDMKTIANDILNMGLDFKLSEKVSQKKMKEHDDLNFLSLEESIDNLPQLLEEFREKVIPYCTNFSSPNFMGFPDSGNSLGGLSGSLLSDLLQQNLINASFCAPVATIMEINVIQWLRKVLGYSTSDVHNIMEVGGIVTYGGTGSNSTAMLLARENKDGNTLELGVRNPRNYKVIVPKGIGHYSIASSLKWLGLGNNIIEVPTENYRYNLKKLREALINHSNEIMAVVAYAGDSRTMTIDNLSEVADLVKTLTPNVWLHCDACHGFSLAFSKKYKDRIKGIEKFDSISTDPHKVLGIPYCISVLLVKTPQSLNLIHSQSDLIMNENMALGQTTPFLGSKSWISLKLWLVAKHLGSEKIGAMVDKRIELTNYLQDLILKSSKLI…	501
	SN29975	CAJRPP010000003	2006	Germany	Not known	19F		7	ATGGATAATGAAAACGAAATTTCAAAGTTTTTTCTGAGTTCAGAAAATGTAAAAGATATGAAAACTATCGCAAATGACATTTTAAATATGGGGTTGGATTTTAAATTAAGCGAAAAAGTTTCTCAGAAAAAAATGAAAGAACACGATGATTTAAATTTTCTCAGCTTAGAAGAGAGTATAGACAATCTTCCGCAACTTTTGGAAGAATTCAGGGAAAAAGTAATTCCTTACTGTACAAATTTTTCTTCCCCTAATTTTATGGGTTTTCCTGACTCAGGAAATTCATTAGGCGGTCTTTCAGGTAGTTTGCTTAGTGATTTATTACAGCAAAATTTGATTAATGCATCTTTTTGCGCTCCCGTTGCTACTATTATGGAAATAAATGTAATCCAGTGGTTA…	CAG5669435	MDNENEISKFFLSSENVKDMKTIANDILNMGLDFKLSEKVSQKKMKEHDDLNFLSLEESIDNLPQLLEEFREKVIPYCTNFSSPNFMGFPDSGNSLGGLSGSLLSDLLQQNLINASFCAPVATIMEINVIQWLRKVLGYSTSDVHNIMEVGGIVTYGGTGSNSTAMLLARENKDGNTLELGVRNPRNYKVIVPKGIGHYSIASSLKWLGLGNNIIEVPTENYRYNLKKLREALINHSNEIMAGVAYAGDSRTMTIDNLSEVADLVKTLTPNVWLHCDACHGFSLAFSKKYKDRIKGIEKFDSISTDPHKVLGIPYCISVLLVKTPQSLNLIHSQSDLIMNENLALGQTTPFLGSKSWISLKLWLVAKHLGSEKIGAMVDKRIELTNYLQDLILKSSKLI…	501
	SPN6062	CAJRPG010000007	2000	Germany	Not known	9V		8	ATGGATAATGAAAACGAAATTTCAAAGTTTTTTCTGAGTTCAGAAAATGTAAAAGATATGAAAACTATCGCAAATGACATTTTAAATATGGGGTTGGATTTTAAATTAAGCGAAAAAGTTTCTCAGAAAAAAATGAAAGAACACGATGATTTAAATTTTCTCAGCTTAGAAGAGAGTATAGACAATCTTCCGCAACTTTTGGAAGAATTCAGGGAAAAAGTAATTCCTTACTGTACAAATTTTTCTTCCCCTAATTTTATGGGTTTTCCTGACTCAGGAAATTCATTAGGCGGTCTTTCAGGTAGTTTGCTTAGTGATTTATTACAGCAAAATTTGATTAATGCATCTTTTTGCGCTCCCGTTGCTACTATTATGGAAATAAATGTAATCCAGTGGTTA…	WP_000368300		501
	LMG1534	CAJRKK010000013	2001	Spain	Not known	9V		8		WP_000368300
	LMG1245	CAJRKH010000004	2001	New Zealand	Not known	9V		8		WP_000368300
	LMG1090	CAJRKE010000007	2001	USA	Not known	9V		8		WP_000368300
	LMG825	CAJRJW010000011	2001	USA	Not known	9V		8		WP_000368300
	LMG215	CAJRIX010000001	2003	Brazil	Not known	14		8		WP_000368300
	LMG230	CAJRHL010000004	2003	Brazil	Not known	14		8		WP_000368300
	MA-20	CAJROV010000033	2006	Turkey	Not known	14		9	ATGGATAATGAAAACGAAATTTCAAAGTTTTTTCTGAGTTCAGAAAATGTAAAAGATATGAAAACTATCGCAAATGACATTTTAAATATGGGGTTGGATTTTAAATTAAGCGAAAAAGTTTCTCAGAAAAAAATGAAAGAACACGATGATTTAAATTTTCTCAGCTTAGAAGAGAGTATAGACAATCTTCCGCAACTTTTGGAAGAATTCAGGGAAAAAGTAATTCCTTACTGTACAAATTTTTCTTCCCCTAATTTTATGGGTTTTCCTGACTCAGGAAATTCATTAGGCGGTCTTTCAGGTAGTTTGCTTAGTGATTTATTACAGCAAAATTTGATTAATGCATCTTTTTGCGCTCCCGTTGCTACTATTATGGAAATAAATGTAATCCAGTGGTTA…	WP_000368300		501
	SN26587	CAJRMI010000002	2005		Not known	14		9		WP_000368300
	LMG140	CAJRJZ010000005	2006	Turkey	Not known	14		9		WP_000368300
	DE_05	CAJRJL010000003	2006	Turkey	Not known	14		9		WP_000368300
	8571-07	CAJROK010000002	2007	USA	Not known	19A		10	ATGGATAATGAAAACGAAATTTCAAAGTTTTTTCTGAGTTCAGAAAATGTAAAAGATATGAAAACTATCGCAAATGACATTTTAAATATGGGGTTGGATTTTAAATTAAGCGAAAAAGTTTCTCAGAAAAAAATGAAAGAACACGATGATTTAAATTTTCTCAGCTTAGAAGAGAGTATAGACAATCTTCCGCAACTTTTGGAAGAATTCAGGGAAAAAGTAATTCCTTACTGTACAAATTTTTCTTCCCCTAATTTTATGGGTTTTCCTGACTCAGGAAATTCATTAGGCGGTCTTTCAGGTAGTTTGCTTAGTGATTTATTACAGCAAAATTTGATTAATGCATCTTTTTGCGCTCCCGTTGCTACTATTATGGAAATAAATGTAATCCAGTGGTTA…	CAG5600616	MDNENEISKFFLSSENVKDMKTIANDILNMGLDFKLSEKVSQKKMKEHDDLNFLSLEESIDNLPQLLEEFREKVIPYCTNFSSPNFMGFPDSGNSLGGLSGSLLSDLLQQNLINASFCAPVATIMEINVIQWLRKVLGYSTSDVHNIMEVGGIVTYGGTGRNSTAMLLARENKDGNTLELGVRNPRNYKVIVPKGIGHYSIASSLKWLGLGNNIIEVPTENYRYNLKKLREALINHSNEIMAVVAYAGDSRTMTIDNLSEVADLVKTLTPNVWLHCDACHGFSLAFSKKYKDRIKGIEKFDSISTDPHKVLGIPYCISVLLVKTPQSLNLIHSQSDLIMNENLALGQTTPFLGSKSWISLKLWLVAKHLGSEKIGAMVDKRIELTNYLQDLILKSSKLI…	501
	SN27543	CAJRMP010000002	2006		Not known	9V		11	ATGGATAATGAAAACGAAATCTCAAAGTTTTTTCTGAGTTCAGAAAATGTAAAAGATATGAAAACTATCGCAAATGACATTTTAAATATGGGGTTGGATTTTAAATTAAGCGAAAAAGTTTCTCAGAAAAAAATGAAAGAACACGATGATTTAAATTTTCTCAGCTTAGAAGAGAGTATAGACAATCTTCCGCAACTTTTGGAAGAATTCAGGGAAAAAGTAATTCCTTACTGTACAAATTTTTCTTCCCCTAATTTTATGGGTTTTCCTGACTCAGGAAATTCATTAGGCGGTCTTTCAGGTAGTTTGCTTAGTGATTTATTACAGCAAAATTTGATTAATGCATCTTTTTGCGCTCCCGTTGCTACTATTATGGAAATAAATGTAATCCAGTGGTTA…	WP_000368300		501
	SPN4797	CAJRLW010000009	1995	Germany	Not known	9V		12	ATGGATAATGAAAACGAAATTTCAAAGTTTTTTCTGAGTTCAGAAAATGTAAAAGATATGAAAACTATCGCAAATGACATTTTAAATATGGGGTTGGATTTTAAATTAAGCGAAAAAGTTTCTCAGAAAAAAATGAAAGAACACGATGATTTAAATTTTCTCAGCTTAGAAGAGAGTATAGACAATCTTCCGCAACTTTTGGAAGAATTCAGGGAAAAAGTAATTCCTTACTGTACAAATTTTTCTTCCCCTAATTTTATGGGTTTTCCTGACTCAGGAAATTCATTAGGCGGTCTTTCAGGTAGTTTGCTTAGTGATTTATTACAGCAAAATTTGATTAATGCATCTTTTTGCGCTCCCGTTGCTACTATTATGGAAATAAATGTAATCCAGTGGTTA…	CAG5405936	MDNENEISKFFLSSENVKDMKTIANDILNMGLDFKLSEKVSQKKMKEHDDLNFLSLEESIDNLPQLLEEFREKVIPYCTNFSSPNFMGFPDSGNSLGGLSGSLLSDLLQQNLINASFCAPVATIMEINVIQWLRKVLGYSTSDVHNIMEVGGIVTYGGTGSNSTAMLLARENKDGNTLELGVRNPRNYKVIVPKGIGHYSIASSLKWLGLGDNIIEVPTENYRYNLKKLREALINHSNEIMAVVAYAGDSRTMTIDNLSEVADLVKTLTPNVWLHCDACHGFSLAFSKKYKDRIKGIEKFDSISTDPHKVLGIPYCISVLLVKTPQSLNLIHSQSDLIMNENLALGQTTPFLGSKSWISLKLWLVAKHLGSEKIGAMVDKRIELTNYLQDLILKSSKLI…	501
	SPN892	CAJRLP010000002	2001	Germany	Not known	9V		12		CAG5396899
	LMG2592	CAJRKS010000001	2007	Peru	Not known	9V		12		CAG5349559
	LMG188	CAJRKB010000004	1999	Peru	Not known	14		12		CAG5315918
	LMG865	CAJRJY010000001	2001	Spain	Not known	14		12		CAG5309028
	LMG1362	CAJRJH010000002	2001	USA	Not known	9V		12		CAG5272177
	GH_04	CAJRIO010000002	2005	Turkey	Not known	9V		12		CAG5236795
	LMG194	CAJRIL010000001	2001	Brazil	Not known	14		12		CAG5230499
	LMG3385	CAJRJF010000113	2010	Peru	Not known	14		13	ATGGATAATGAAAACGAAATTTCAAAGTTTTTTCTGAGTTCAGAAAATGTAAAAGATATGAAAACTATCGCAAATGACATTTTAAATATGGGGTTGGATTTTAAATTAAGCGAAAAAGTTTCTCAGAAAAAAATGAAAGAACACGATGATTTAAATTTTCTCAGCTTAGAAGAGAGTATAGACAATCTTCCGCAACTTTTGGAAGAATTCAGGGAAAAAGTAATTCCTTACTGTACAAATTTTTCTTCCCCTAATTTTATAGGTTTTCCTGACTCAGGAAATTCATTAGGCGGTCTTTCAGGTAGTTTGCTTAGTGATTTATTACAGCAAAATTTGATTAATGCATCTTTTTGCGCTCCCGTTGCTACTATTATGGAAATAAATGTAATCCAGTGGTTA…	CAG5273258	MDNENEISKFFLSSENVKDMKTIANDILNMGLDFKLSEKVSQKKMKEHDDLNFLSLEESIDNLPQLLEEFREKVIPYCTNFSSPNFIGFPDSGNSLGGLSGSLLSDLLQQNLINASFCAPVATIMEINVIQWLRKVLGYSTSDVHNIMEVGGIVTYGGTGSNSTAMLLARENKDGNTLELGVRNPRNYKVIVPKGIGHYSIASSLKWLGLGNNIIEVPTENYRYNLKKLREALINHSNEIMAVVAYAGDSRTMTIDNLSEVADLVKTLTPNVWLHCDACHGFSLAFSKKYKDRIKGIEKFDSISTDPHKVLGIPYCISVLLVKTPQSLNLIHSQSDLIMNENLALGQTTPFLGSKSWISLKLWLVAKHLGSEKIGAMVDKRIELTNYLQDLILKSSKLI…	501
	6560-01	CAJRIG010000014	2001	USA	Not known	9V		14	ATGGATAATGAAAACGAAATTTCAAAGTTTTTTCTGAGTTCAGAAAATGTAAAAGATATGAAAACTATCGCAAATGACATTTTAAATATGGGGTTGGATTTTAAATTAAGCGAAAAAGTTTCTCAGAAAAAAATGAAAGAACACGATGATTTAAATTTTCTCAGCTTAGAAGAGAGTATAGACAATCTTCCGCAACTTTTGGAAGAATTCAGGGAAAAAGTAATTCCTTACTGTACAAATTTTTCTTCCCCTAATTTTATGGGTTTTCCTGACTCAGGAAATTCATTAGGCGGTCTTTCAGGTAGTTTGCTTAGTGATTTATTACAGCAAAATTTGATTAATGCATCTTTTTGCGCTCCCGTTGCTACTATTATGGAAATAAATGTAATCCAGTGGTTA…	WP_000368300		501
	GPSC6 (2245STDY6654983)	CABCCO010000009	2012	Brazil	Blood	9V	ST156	15	ATGGATAATGAAAACGAAATTTCAAAGTTTTTTCTGAGTTCAGAAAATGTAAAAGATATGAAAACTATCGCAAATGACATTTTAAATATGGGGTTGGATTTTAAATTAAGCGAAAAAGTTTCTCAGAAAAAAATGAAAGAACACGATGATTTAAATTTTCTCAGCTTAGAAGAGAGTATAGACAATCTTCCGCAACTTTTGGAAGAATTCAGGGAAAAAGTAATTCCTTACTGTACAAATTTTTCTTCCCCTAATTTTATGGGTTTTCCTGACTCAGGAAATTCATTAGGCGGTCTTTCAGGTAGTTTGCTTAGTGATTTATTACAGCAAAATTTGATTAATGCATCTTTTTGCGCTCCCGTTGCTACTATTATGGAAATAAATGTAATCCAGTGGTTA…	VSL10402	MDNENEISKFFLSSENVKDMKTIANDILNMGLDFKLSEKVSQKKMKEHDDLNFLSLEESIDNLPQLLEEFREKVIPYCTNFSSPNFMGFPDSGNSLGGLSGSLLSDLLQQNLINASFCAPVATIMEINVIQWLRKVLGYSTSDVHNIMEVGGIVTYGGTGSNSTAMLLARENKDGNTLELGVRNPRNYKVIVPKGIGHYSIASSLKWLGLGNNIIEVPTENYRYNLKKLREALINHSNEIMAVVAYAGDSRTMTIDNLSEVADLVKTLTPNVWLHCDACHGFSLAFSKKYKDRIKGIEKFDSISTDPHKVLGIPYCISVLLVKTPQSLNLIHSQSDLIMNENLALGQTTPFLGSKSWISLKLWLVAKHLGSEKIGAMVDKRIELTNYLQDLILKSSKLI…	501
	GPSC6 (2245STDY6835881)	CABAHD010000006	2006	Israel	Blood/CSF	14	ST156	16	ATGGATAATGAAAACGAAATTTCAAAGTTTTTTCTGAGTTCAGAAAATGTAAAAGATATGAAAACTATCGCAAATGACATTTTAAATATGGGGTTGGATTTTAAATTAAGCGAAAAAGTTTCTCAGAAAAAAATGAAAGAACACGATGATTTAAATTTTCTCAGCTTAGAAGAGAGTATAGACAATCTTCCGCAACTTTTGGAAGAATTCAGGGAAAAAGTAATTCCTTACTGTACAAATTTTTCTTCCCCTAATTTTATGGGTTTTCCTGACTCAGGAAATTCATTAGGCGGTCTTTCAGGTAGTTTGCTTAGTGATTTATTACAGCAAAATTTGATTAATGCATCTTTTTGCGCTCCCGTTGCTACTATTATGGAAATAAATGTAATCCAGTGGTTA…	WP_000368300		501
	GPSC6	CAAVVW010000003	2009	Israel	Blood/CSF	14	ST156	16		WP_000368300		501
	GPSC6	CAAZRK010000006	2008	Brazil	Blood	14	ST156	17	ATGGATAATGAAAACGAAATTTCAAAGTTTTTTCTGAGTTCAGAAAATGTAAAAGATATGAAAACTATCGCAAATGACATTTTAAATATGGGGTTGGATTTTAAATTAAGCGAAAAAGTTTCTCAGAAAAAAATGAAAGAACACGATGATTTAAATTTTCTCAGCTTAGAAGAGAGTATAGACAATCTTCCGCAACTTTTGGAAGAATTCAGGGAAAAAGTAATTCCTTACTGTACAAATTTTTCTTCCCCTAATTTTATGGGTTTTCCTGACTCAGGAAATTCATTAGGCGGTCTTTCAGGTAGTTTGCTTAGTGATTTATTACAGCAAAATTTGATTAATGCATCTTTTTGCGCTCCCGTTGCTACTATTATGGAAATAAATGTAATCCAGTGGTTA…	WP_000368300		501
	GPSC8	CAAYMQ010000001	2015	Malawi	Blood	5	ST289	18	ATGGATAATGAAAACGAAATTTCAAAGTTTTTTCTGAGTTCAGAAAATGTAAAAGATATGAAAACTATCGCAAATGACATTTTAAATATGGGGTTGGATTTTAAATTAAGCGAAAAAGTTTCTCAGAAAAAAATGAAAGAACACGATGATTTAAATTTTCTCAGCTTAGAAGAGAGTATAGACAATCTTCCGCAACTTTTGGAAGAATTCAGGGAAAAAGTAATTCCTTACTGTACAAATTTTTCTTCCCCTAATTTTATGGGTTTTCCTGACTCAGGAAATTCATTAGGCGGTCTTTCAGGTAGTTTGCTTAGTGATTTATTACAGCAAAATTTGATTAATGCATCTTTTTGCGCTCCCGTTGCTACTATTATGGAAATAAATGTAATCCAGTGGTTA…	VQL87727	MDNENEISKFFLSSENVKDMKTIANDILNMGLDFKLSEKVSQKKMKEHDDLNFLSLEESIDNLPQLLEEFREKVIPYCTNFSSPNFMGFPDSGNSLGGLSGSLLSDLLQQNLINASFCAPVATIMEINVIQWLRKVLGYSTSDVHNIMEVGGIVTYGGTGSNSTAMLLARENKDGNTLELGVRNPRNYKVIVPKGIGHYSIASSLKWLGLGNNIIEVPTENYRYNLKKLREALINHSNEIMAVVAYAGDSRTMTIDNLSEVVDLVKTLTPNVWLHCDACHGFSLAFSKKYKDRIKGIEKFDSISTDPHKVLGIPYCISVLLVKTPQSLNLIHSQSDLIMNENLALGQTTPFLGSKSWISLKLWLVAKHLGSEKIGAMVDKRIELTNYLQDLILKSSKLI…	501
	GPSC6 (2245STDY6835932)	CAAVHP010000001	2006	Israel	Blood/CSF	14	ST156	19	ATGGATAATGAAAACGAAATTTCAAAGTTTTTTCTGAGTTCAGAAAATGTAAAAGATATGAAAACTATCGCAAATGACATTTTAAATATGGGGTTGGATTTTAAATTAAGCGAAAAAGTTTCTCAGAAAAAAATGAAAGAACACGATGATTTAAATTTTCTCAGCTTAGAAGAGAGTATAGACAATCTTCCGCAACTTTTGGAAGAATTCAGGGAAAAAGTAATTCCTTACTGTACAAATTTTTCTTCCCCTAATTTTATGGGTTTTCCTGACTCAGGAAATTCATTAGGCGGTCTTTCAGGTAGTTTACTTAGTGATTTATTACAGCAAAATTTGATTAATGCATCTTTTTGCGCTCCCGTTGCTACTATTATGGAAATAAATGTAATCCAGTGGTTA…	WP_000368300		501
	GPSC6	CAASVJ010000003	2008	Peru	Np	14	ST156	20	ATGGATAATGAAAACGAAATTTCAAAGTTTTTTCTGAGTTCAGAAAATGTAAAAGATATGAAAACTATCGCAAATGACATTTTAAATATGGGGTTGGATTTTAAATTAAGCGAAAAAGTTTCTCAGAAAAAAATGAAAGAACACGATGATTTAAATTTTCTCAGCTTAGAAGAGAGTATAGACAATCTTCCGCAACTTTTGGAAGAATTCAGGGAAAAAGTAATTCCTTACTGTACAAATTTTTCTTCCCCTAATTTTATGGGTTTTCCTGACTCAGGAAATTCATTAGGCGGTCTTTCAGGTAGTTTGCTTAGTGATTTATTACAGCAAAATTTGATTAATGCATCTTTTTGCGCTCCCGTTGCTACTATTATGGAAATAAATGTAATCCAGTGGTTA…	VNI97897	MDNENEISKFFLSSENVKDMKTIANDILNMGLDFKLSEKVSQKKMKEHDDLNFLSLEESIDNLPQLLEEFREKVIPYCTNFSSPNFMGFPDSGNSLGGLSGSLLSDLLQQNLINASFCAPVATIMEINVIQWLRKVLGYSTSDVHNIMEVGGIVTYGGTGSNSTAMLLARENKDGNTLELGVRNPRNYKVIVPKGIGHYSIASSLKWLGLGNNIIEVPTENYRYNLKKLREALINHSNEIMAVVAYAGDSRTMTIDNLSEVADLVKTLTPNVWLHCDACYGFSLAFSKKYKDRIKGIEKFDSISTDPHKVLGIPYCISVLLVKTPQSLNLIHSQSDLIMNENLALGQTTPFLGSKSWISLKLWLVAKHLGSEKIGAMVDKRIELTNYLQDLILKSSKLI…	501
	GPSC6	CAAPGX010000006	1999	Trinidad & Tobago	CSF	9V	ST162	21	ATGGATAATGAAAACGAAATTTCAAAGTTTTTTCTGAGTTCAGAAAATGTAAAAGATATGAAAACTATCGCAAATGACATTTTAAATATGGGGTTGGATTTTAAATTAAGCGAAAAAGTTTCTCAGAAAAAAATGAAAGAACACGATGATTTAAATTTTCTCAGCTTAGAAGAGAGTATAGACAATCTTCCGCAACTTTTGGAAGAATTCAGGGAAAAAGTAATTCCTTACTGTACAAATTTTTCTTCCCCTAATTTTATGGGTTTTCCTGACTCAGGAAATTCATTAGGCGGTCTTTCATGTAGTTTGCTTAGTGATTTATTACAGCAAAATTTGATTAATGCATCTTTTTGCGCTCCCGTTGCTACTATTATGGAAATAAATGTAATCCAGTGGTTA…	VLH23211	MDNENEISKFFLSSENVKDMKTIANDILNMGLDFKLSEKVSQKKMKEHDDLNFLSLEESIDNLPQLLEEFREKVIPYCTNFSSPNFMGFPDSGNSLGGLSCSLLSDLLQQNLINASFCAPVATIMEINVIQWLRKVLGYSTSDVHNIMEVGGIVTYGGTGSNSTAMLLARENKDGNTLELGVRNPRNYKVIVPKGIGHYSIASSLKWLGLGNNIIEVPTENYRYNLKKLREALINHSNEIMAVVAYAGDSRTMTIDNLSEVADLVKTLTPNVWLHCDACHGFSLAFSKKYKDRIKGIEKFDSISTDPHKVLGIPYCISVLLVKTPQSLNLIHSQSDLIMNENLALGQTTPFLGSKSWISLKLWLVAKHLGSEKIGAMVDKRIELTNYLQDLILKSSKLI…	501
	NTPn 5	LJVP01000020	2004	South Africa	Blood			22	ATGGATAATGAAAACGAAATTTCAAAGTTTTTTCTGAGTTCAGAAAATGTAAAAGATATGAAAACTATCGCAAATGACATTTTAAATATGGGGTTGGATTTTAAATTAAGCGAAAAAGTTTCTCAGAAAAAAATGAAAGAACACGATGATTTAAATTTTCTCAGCTTAGAAGAGAGTATAGACAATCTTCCGCAACTTTTGGAAGAATTCAGGGAAAAAGTAATTCCTTACTGTACAAATTTTTCTTCCCCTAATTTTATGGGTTTTCCTGACTCAGGAAATTCATTAGGCGGTCTTTCAGGTAGTTTGCTTAGTGATTTATTACAGCAAAATTTAATTAATGCATCTTTTTGCGCTCCCGTTGCTACTATTATGGAAATAAATGTAATCCAGTGGTTA…	WP_000368300		501
	GPSC155	CAAZFJ010000032	2010	South Africa	CSF	25F	ST5604	22		WP_000368300
	GPSC155	CAAYKE010000032	2008	South Africa	Blood	25F	ST5604	22		WP_000368300
	GPSC155	CAAXJJ010000027	2015	Russia	CSF	25F	ST105	22		WP_000368300
	GPSC155	CAAXEG010000026	2015	Russia	CSF	25F	ST105	22		WP_000368300
	GPSC155	CAAUTJ010000032	2006	South Africa	CSF	25F	ST105	22		WP_000368300
	GPSC155	CAAUQG010000034	2009	South Africa	Blood	25F	ST5604	22		WP_000368300
	GPSC155	CAAUHR010000034	2003	Gambia	Blood	25F	ST10585	22		WP_000368300
	GPSC155	CAAUDZ010000031	2007	Gambia	Blood	25F	ST105	22		WP_000368300
	GPSC155	CAATTL010000037	2012	South Africa	CSF	25F	ST5604	22		WP_000368300
	GPSC247	CAARFF010000036	2009	Nepal	Np	NT	ST12796	22		WP_000368300
	GPSC247	CAAQBT010000041	2009	Nepal	Np	NT	ST7616	22		WP_000368300
	GPSC155	CAAPPK010000036	2010	South Africa	CSF	25F	ST5604	22		WP_000368300
	GPSC155	CAAPCL010000033	2013	South Africa	CSF	25F	ST12587	22		WP_000368300
	GPSC247	CAALQA010000044	2012	Nepal	Np	NT	ST7613	22		WP_000368300
	GPSC155	CAAKRG010000034	2009	Malawi	Blood	25F	ST105	22		WP_000368300
	GPSC155	CABALP010000025	2013	Malawi	CSF	25F	ST2650	23	ATGGATAATGAAAACGAAATTTCAAAGTTTTTTCTGAGTTCAGAAAATGTAAAAGATATGAAAACTATCGCAAATGACATTTTAAATATGGGGTTGGATTTTAAATTAAGCGAAAAAGTTTCTCAGAAAAAAATGAAAGAACACGATGATTTAAATTTTCTCAGCTTAGAAGAGAGTATAGACAATCTTCCGCAACTTTTGGAAGAATTCAGGGAAAAAGTAATTCCTTACTGTACAAATTTTTCTTCCCCTAATTTTATGGGTTTTCCTGACTCAGGAAATTCATTAGGCGGTCTTTCAGGTAGTTTGCTTAGTGATTTATTACAGCAAAATTTAATTAATGCATCTTTTTGCGCTCCCGTTGCTACTATTATGGAAATAAATGTAATCCAGTGGTTA…	WP_000368300		501
								gadBSsu allele	Sequence	GadBSpn allele	Sequence	Length (aa)
S. suis	2018WUSS147	NZ_JAMYJF010000020	2018	China	Clinically diseased pig			1	ATGGATAATGAAAACGAAATTTCAAAGTTTTTTCTGAGTTCAGAAAATGTAAAAGATATGAAAACTATCGCAAATGACATTTTAAATATGGGGTTGGATTTTAAATTAAGCGAAAAAGTTTCTCAGAAAAAAATGAAAGAACACGATGATTTAAATTTTCTCAGCTTAGAAGAGAGTATAGACAATCTTCCGCAACTTTTGGAAGAATTCAGGGAAAAAGTAATTCCTTACTGTACAAATTTTTCTTCCCCTAATTTTATGGGTTTTCCTGACTCAGGAAATTCATTAGGCGGTCTTTCAGGTAGTTTGCTTAGTGATTTATTACAGCAAAATTTGATTAATGCATCTTTTTGCGCTCCCGTTGCTACTATTATGGAAATAAATGTAATCCAGTGGTTA…	WP_253215751	MDNENEISKFFLSSENVKDMKTIANDILNMGLDFKLSEKVSQKKMKEHDDLNFLSLEESIDNLPQLLEEFREKVIPYCTNFSSPNFMGFPDSGNSLGGLSGSLLSDLLQQNLINASFCAPVATIMEINVIQWLRKVLGYSTSDVHNIMEVGGIVTYGGTGSNSTAMLLARENKDGNTLELGVRNPRNYKVIVPKGIGHYSIASSLKWLGLGNNIIEVPTENYRYNLKKLREALINHSNEIMAVVAYAGDSRTMTIDNLSEVADLVKTLTPNVWLHCDACHGFSLAFSKKYKDRIKGIEKFDSISTDPHKVLGIPYCISVLLVKTPQSLNLIHSQSDLIMNENLALGQTTPFLGSKSWISLKLWLVAKHLGSEKIGAMVDKRIELTNYLQDLILKSSKLI…	501
	2018WUSS150	NZ_JAMYJE010000020	2018	China	Clinically diseased pig			1		WP_253215751		501
								gadBBce allele	Sequence	GadBBce allele	Sequence	Length (aa)
pRML02	Bacillus cereus HN001	NZ_CP011157	2000	China	Vomit of food poisoning patient			1	ATGGATAATATAAAAAAATATTTTATAAATAATGAAAATGAAAATGAAGTGAAAGATTATATAAATGAAGTAATAAATTTAGGCCTGGATTTCAAGAAAAGATCTAAGGTCAAAGAAGCATCCGTAGACTTAGAAAATATAGATAGAATCACAAAAATACCAATAAAAGGGGAAGAGTTAAATAATTTATTAGAATTATTCAAAGAAGAAATATTACCATATTGCACTAATTTTAGTTCTGTAAATTTTATGGGTTTTCCTGATTCAGGGAATTCTATAAGTGGTATTACAGGAGCAATTATGTCAGATTTCTTACAACAAAATCTAATAAATTCATCATTTTGTTCTCCTATCGCAACTCACATGGAAATATCCGTAATTAATTGGTTAAGACAAATT…	WP_063539181	MDNIKKYFINNENENEVKDYINEVINLGLDFKKRSKVKEASVDLENIDRITKIPIKGEELNNLLELFKEEILPYCTNFSSVNFMGFPDSGNSISGITGAIMSDFLQQNLINSSFCSPIATHMEISVINWLRQILGYPISEKINNVFDVGGIITYGGTGSNATAMLLARENHKSNTMETGVINPEKFKVIVPKGIGHYSISSSLMWIGLGNNIIEVETNNYKYNLCELEKTVKKYKDEIMCVVSYVGDSRTMTIEHLNEVHDIVKGINPNIWLHADACHGFSLAFSEKHKQKLKGLNLYDSISTDPHKVLHLPYCISALLIKDAYKMSLLSSKSDLIMNEPFALGQITPFIGSKSWISLKLWFAMKNIGIENIGKTIDRRIELALFLKNKLNTHSKFIVL…	504
								gadBBth allele	Sequence	GadBBth allele	Sequence	Length (aa)
B. thuringiensis	AFS034546	NZ_NUNW01000021	2014	USA	Root of soybean			1	ATGGATAATATAAAAAAATATTTTATAAATCATGAAAATGAAAATGAAGTGAAAGATTATATAAATGAAGTAATAAATTTAGGCCTGGATTTCAAGAAAAGATCTAAGGTCAAAGAAGCAACCGTAGACTTAGAAAATATAGATAGAATCACAAAAATACCAATAAAAGGGGAAGAGTTAAATAATTTATTAGAATTATTCAAAGAAGAAATATTACCATATTGCACTAATTTTAGTTCTGTAAATTTTATGGGTTTTCCTGATTCAGGGAATTCTATAAGTGGTATTACAGGAGCAGTTATGTCAGATTTCTTACAACAAAATCTAATAAATTCATCATTTTGTTCTCCTATCGCAACTCACATGGAAATATCCGTAATTAATTGGTTAAGACAAATT…	WP_097888410	MDNIKKYFINHENENEVKDYINEVINLGLDFKKRSKVKEATVDLENIDRITKIPIKGEELNNLLELFKEEILPYCTNFSSVNFMGFPDSGNSISGITGAVMSDFLQQNLINSSFCSPIATHMEISVINWLRQILGYPISEKINNVFDVGGIITYGGTGSNATAMLLARENHKSNTMETGVINPEKFKVIVPKGIGHYSISSSLMWIGLGNNIIEVETNNYKYNLCELEKTVRKYKDEIMCVVSYVGDSRTMTIEHLNEVHDIVKDINPNIWLHADACHGFSLAFSEKHKQKLKGLNLYDSISTDPHKVLHLPYCISALLIKDAYKMSLLSSKSDLIMNEPFALGQITPFIGSKSWISLKLWFAMKNIGIENIGKTIDRRIELALFLKNKLNTHSKFIVL…	504
	AFS096960	NZ_NVLI01000014	2014	USA	Root of corn			2	ATGGATAATATAAAAAAATATTTTATAAATCATGAAAATGAAAATGAAGTGAAAGATTATATAAATGAAGTAATAAATTTAGGCCTGGATTTCAAGAAAAGATCTAAGGTCAAAGAAGCAACCGTAGACTTAGAAAATATAGATAGAATCACAAAAATACCAATAAAAGGGGAAGAGTTAAATAATTTATTAGAATTATTCAAAGAAGAAATATTACCATATTGCACTAATTTTAGTTCTGTAAATTTTATGGGTTTTCCTGATTCAGGGAATTCTATAAGTGGTATTACAGGAGCAGTTATGTCAGATTTCTTACAACAAAATCTAATAAATTCATCATTTTGTTCTCCTATCGCAACTCACATGGAAATATCCGTAATTAATTGGTTAAGACAAATT…	WP_097888410
	AFS036383	NZ_NUNI01000028	2014	USA	Leaf of soybean			2		WP_097888410
	AFS012085	NZ_NTVQ01000029	2014	USA	Root of corn			1		WP_097888410
	AFS019518	NZ_NTTG01000023	2014	USA	Core of soybean			1		WP_097888410
	AFS025510	NZ_NTQO01000030	2014	USA	Soil			3	ATGGATAATATAAAAAAATATTTTATAAATCATGAAAATGAAAATGAAGTGAAAGATTATATAAATGAAGTAATAAATTTAGGCCTGGATTTCAAGAAAAGATCTAAGGTCAAAGAAGCAACCGTAGACTTAGAAAATATAGATAGAATCACAAAAATACCAATAAAAGGGGAAGAGTTAAATAATTTATTAGAATTATTCAAAGAAGAAATATTACCATATTGCACTAATTTTAGTTCTGTAAATTTTATGGGTTTTCCTGATTCAGGGAATTCTATAAGTGGTATTACAGGAGCAGTTATGTCAGATTTCTTACAACAAAATCTAATAAATTCATCATTTTGTTCTCCTATCGCAACTCACATGGAAATATCCGTAATTAATTGGTTAAGACAAATT…	WP_097888410
a Complete (or near-complete) assembly level genomes are highlighted in green.
b These three isolates form part of BioProject PRJNA590574. All the strains (30) included in this BioProject are designated as "pnumococcus" rather than "pneumococcus"
